# Supplementary material for: Quantitative and Functional Characterization of the Hyper-Conserved Protein of Prochlorococcus and Marine Synechococcus
Source: PLoS One. 2014 Oct 31;9(10):e109327. doi: 10.1371/journal.pone.0109327 (PMC4215834; doi:10.1371/journal.pone.0109327)
Supplement: Table S3 — Results of proteomics analysis from PSHCP pull down assay. The spreadsheet contains the complete results of tandem mass spectrometric analysis of the pull down experiment with PSCHP. Analysis of each of the three strains is presented in a separate sheet (labeled with the strain name). Proteins discussed in the text are highlighted in green. (XLSX) [file pone.0109327.s005.xlsx]

## Sheet: MED4
Supplementary Table 3: Proteins Identified by Mass Spectometry following Pull Down with His-Tagged PSHCP in Prochlorococcus sp MED4
Sample: T.E1 MED4
File: DAMC20H13_027
MED4 Results
Accession	Score	Control Score	Description	Coverage	# Unique Peptides	MW [kDa]	calc. pI
Q7V2K2	1132.38	17.3	Putative uncharacterized protein OS=Prochlorococcus marinus subsp. pastoris (strain CCMP1986 / MED4) GN=PMM0474 PE=4 SV=1 - [Q7V2K2_PROMP]	0.5161	4	6.8	10.67
Q7TU44	101.27	107.52	60 kDa chaperonin 2 OS=Prochlorococcus marinus subsp. pastoris (strain CCMP1986 / MED4) GN=groL2 PE=3 SV=1 - [CH602_PROMP]	0.8199	24	57.4	4.98
Q7V2D0	93.42	79.43	Ribulose bisphosphate carboxylase large chain OS=Prochlorococcus marinus subsp. pastoris (strain CCMP1986 / MED4) GN=cbbL PE=3 SV=1 - [RBL_PROMP]	0.518	15	52.5	6.1
Q7UZY7	69.38	42.27	Elongation factor Tu OS=Prochlorococcus marinus subsp. pastoris (strain CCMP1986 / MED4) GN=tuf PE=3 SV=1 - [EFTU_PROMP]	0.5414	12	43.6	5.05
Q7V006	62.17	34.06	DNA-directed RNA polymerase subunit beta OS=Prochlorococcus marinus subsp. pastoris (strain CCMP1986 / MED4) GN=rpoB PE=3 SV=1 - [RPOB_PROMP]	0.5196	21	122.8	5.94
Q7UZP8	56.17	8.17	Transketolase OS=Prochlorococcus marinus subsp. pastoris (strain CCMP1986 / MED4) GN=tktA PE=4 SV=1 - [Q7UZP8_PROMP]	0.3428	11	72.9	6.1
Q7V008	54.02	36.02	DNA-directed RNA polymerase subunit beta' OS=Prochlorococcus marinus subsp. pastoris (strain CCMP1986 / MED4) GN=rpoC2 PE=3 SV=1 - [RPOC2_PROMP]	0.3507	15	149.5	5.26
Q7V1S0	52.53	12.71	Phosphoribulokinase OS=Prochlorococcus marinus subsp. pastoris (strain CCMP1986 / MED4) GN=prk PE=3 SV=1 - [Q7V1S0_PROMP]	0.5853	9	33.7	6.35
Q7V0R5	50.72	13.47	Polyribonucleotide nucleotidyltransferase OS=Prochlorococcus marinus subsp. pastoris (strain CCMP1986 / MED4) GN=pnp PE=3 SV=1 - [PNP_PROMP]	0.5049	13	78.6	5.45
Q7UZV0	46.2	6.51	50S ribosomal protein L2 OS=Prochlorococcus marinus subsp. pastoris (strain CCMP1986 / MED4) GN=rplB PE=3 SV=1 - [RL2_PROMP]	0.446	8	31.7	11.11
Q7V0T9	42.78	35.65	Putative iron ABC transporter, substrate binding protein OS=Prochlorococcus marinus subsp. pastoris (strain CCMP1986 / MED4) GN=futA,sfuA PE=4 SV=1 - [Q7V0T9_PROMP]	0.4853	8	38.2	9.66
Q7V037	42.77	23.51	ATP synthase subunit alpha OS=Prochlorococcus marinus subsp. pastoris (strain CCMP1986 / MED4) GN=atpA PE=3 SV=1 - [ATPA_PROMP]	0.3683	9	54.3	5.02
Q7V049	38.35	38.58	ATP synthase subunit beta OS=Prochlorococcus marinus subsp. pastoris (strain CCMP1986 / MED4) GN=atpD PE=3 SV=1 - [ATPB_PROMP]	0.4033	10	51.9	5.08
Q93P09	35.73	24.89	Photosystem II PsbC protein (CP43) OS=Prochlorococcus marinus subsp. pastoris (strain CCMP1986 / MED4) GN=psbC PE=4 SV=1 - [Q93P09_PROMP]	0.3109	8	50.4	6.4
Q7V3M8	33.31	4.49	Nucleoside diphosphate kinase OS=Prochlorococcus marinus subsp. pastoris (strain CCMP1986 / MED4) GN=ndk PE=3 SV=1 - [NDK_PROMP]	0.4671	5	17.2	5.41
Q7V2J4	33.28	32.87	Band 7 protein OS=Prochlorococcus marinus subsp. pastoris (strain CCMP1986 / MED4) GN=phb PE=4 SV=1 - [Q7V2J4_PROMP]	0.3507	5	29.1	8.21
Q7V1S4	32.6	36.01	Fructose-bisphosphate/sedoheptulose-1,7-bisphosph ate aldolase OS=Prochlorococcus marinus subsp. pastoris (strain CCMP1986 / MED4) GN=cbbA,cfxA,fbaA,fda PE=4 SV=1 - [Q7V1S4_PROMP]	0.4006	6	39	5.66
Q7V0H0	28.46	4.55	Pyruvate dehydrogenase E1 alpha subunit OS=Prochlorococcus marinus subsp. pastoris (strain CCMP1986 / MED4) GN=pdhA PE=4 SV=1 - [Q7V0H0_PROMP]	0.5101	6	38.7	5.95
Q7UZU7	26.52	1.75	50S ribosomal protein L3 OS=Prochlorococcus marinus subsp. pastoris (strain CCMP1986 / MED4) GN=rplC PE=3 SV=1 - [RL3_PROMP]	0.6959	6	23.2	10.05
Q7V007	26.38	14.71	DNA-directed RNA polymerase subunit gamma OS=Prochlorococcus marinus subsp. pastoris (strain CCMP1986 / MED4) GN=rpoC1 PE=3 SV=1 - [RPOC1_PROMP]	0.3297	8	72.3	7.03
Q7V390	25.95	28.11	Phosphoglycerate kinase OS=Prochlorococcus marinus subsp. pastoris (strain CCMP1986 / MED4) GN=pgk PE=3 SV=1 - [PGK_PROMP]	0.403	7	42.9	5.57
Q7UZJ9	24.39	#N/A	Thiazole synthase OS=Prochlorococcus marinus subsp. pastoris (strain CCMP1986 / MED4) GN=thiG PE=3 SV=1 - [THIG_PROMP]	0.3547	1	28.5	5.38
Q7V360	23.89	3.44	Photosystem II manganese-stabilizing protein OS=Prochlorococcus marinus subsp. pastoris (strain CCMP1986 / MED4) GN=psbO PE=4 SV=1 - [Q7V360_PROMP]	0.447	5	28.1	4.74
Q7UZY5	22.97	14.97	30S ribosomal protein S7 OS=Prochlorococcus marinus subsp. pastoris (strain CCMP1986 / MED4) GN=rpsG PE=3 SV=1 - [RS7_PROMP]	0.8718	5	17.3	10.65
Q7V2M3	22.77	6.71	60 kDa chaperonin 1 OS=Prochlorococcus marinus subsp. pastoris (strain CCMP1986 / MED4) GN=groL1 PE=3 SV=1 - [CH601_PROMP]	0.3907	8	61.4	4.92
Q7V1K9	22.03	8.87	Thioredoxin peroxidase OS=Prochlorococcus marinus subsp. pastoris (strain CCMP1986 / MED4) GN=tpx PE=4 SV=1 - [Q7V1K9_PROMP]	0.3763	3	21.7	4.68
Q7V3E2	21.76	5.81	Two-component response regulator OS=Prochlorococcus marinus subsp. pastoris (strain CCMP1986 / MED4) GN=rpaB PE=4 SV=1 - [Q7V3E2_PROMP]	0.6089	7	27.9	5.48
Q7V0E5	21.74	7.35	Bacterial histone-like DNA-binding protein OS=Prochlorococcus marinus subsp. pastoris (strain CCMP1986 / MED4) GN=PMM1321 PE=3 SV=1 - [Q7V0E5_PROMP]	0.5275	3	9.8	9.7
Q7UZW1	21.3	2.25	50S ribosomal protein L15 OS=Prochlorococcus marinus subsp. pastoris (strain CCMP1986 / MED4) GN=rplO PE=3 SV=1 - [RL15_PROMP]	0.5197	4	16.7	10.56
Q7V2D1	20.39	14.47	Carbon dioxide-concentrating mechanism protein CcmK OS=Prochlorococcus marinus subsp. pastoris (strain CCMP1986 / MED4) GN=ccmK PE=3 SV=2 - [CCMK_PROMP]	0.8738	5	10.6	5.16
Q7UZF5	20.33	2.21	UvrABC system protein A OS=Prochlorococcus marinus subsp. pastoris (strain CCMP1986 / MED4) GN=uvrA PE=3 SV=1 - [Q7UZF5_PROMP]	0.3188	8	105.9	7.85
Q7UZW6	19.82	23.37	DNA-directed RNA polymerase subunit alpha OS=Prochlorococcus marinus subsp. pastoris (strain CCMP1986 / MED4) GN=rpoA PE=3 SV=1 - [RPOA_PROMP]	0.4744	6	34.3	4.55
Q7V106	18.73	6.82	ClpC OS=Prochlorococcus marinus subsp. pastoris (strain CCMP1986 / MED4) GN=clpC PE=3 SV=1 - [Q7V106_PROMP]	0.4466	8	93.4	5.63
Q7V1Y5	18.47	7.24	Phosphate-binding protein OS=Prochlorococcus marinus subsp. pastoris (strain CCMP1986 / MED4) GN=PMM0710 PE=3 SV=1 - [Q7V1Y5_PROMP]	0.6254	5	33.9	9.8
Q7UZV8	17.2	#N/A	50S ribosomal protein L6 OS=Prochlorococcus marinus subsp. pastoris (strain CCMP1986 / MED4) GN=rplF PE=3 SV=1 - [RL6_PROMP]	0.4693	4	19.6	9.88
O07295	15.67	17.48	Divinyl chlorophyll a/b light-harvesting protein PcbA OS=Prochlorococcus marinus subsp. pastoris (strain CCMP1986 / MED4) GN=pcbA PE=1 SV=1 - [PCBA_PROMP]	0.1989	3	38.6	5.8
Q7UZG3	15.66	12.89	Chaperone protein dnaK2 OS=Prochlorococcus marinus subsp. pastoris (strain CCMP1986 / MED4) GN=dnaK2 PE=3 SV=1 - [DNAK2_PROMP]	0.3344	6	68.2	4.89
Q7UZQ1	15.66	4.75	Photosystem I iron-sulfur center OS=Prochlorococcus marinus subsp. pastoris (strain CCMP1986 / MED4) GN=psaC PE=3 SV=3 - [PSAC_PROMP]	0.7037	4	8.8	5.33
Q7V2R1	15.42	8.1	30S ribosomal protein S4 OS=Prochlorococcus marinus subsp. pastoris (strain CCMP1986 / MED4) GN=rpsD PE=3 SV=1 - [RS4_PROMP]	0.5545	3	22.8	10.18
Q7V2C9	14.96	9.75	Ribulose bisphosphate carboxylase, small chain OS=Prochlorococcus marinus subsp. pastoris (strain CCMP1986 / MED4) GN=rbcS PE=4 SV=1 - [Q7V2C9_PROMP]	0.3717	2	12.9	5.06
Q7V3C0	14.29	6.48	Citrate synthase OS=Prochlorococcus marinus subsp. pastoris (strain CCMP1986 / MED4) GN=gltA PE=3 SV=1 - [Q7V3C0_PROMP]	0.3123	6	42.8	8.43
Q7V313	14.16	4.25	Enoyl-[acyl-carrier-protein] reductase [NADH] OS=Prochlorococcus marinus subsp. pastoris (strain CCMP1986 / MED4) GN=fabI PE=3 SV=1 - [Q7V313_PROMP]	0.2769	5	27.7	5.69
Q7UZU8	14.03	#N/A	50S ribosomal protein L4 OS=Prochlorococcus marinus subsp. pastoris (strain CCMP1986 / MED4) GN=rplD PE=3 SV=1 - [RL4_PROMP]	0.4381	3	23.2	10.3
Q7V299	13.73	0	1,4-alpha-glucan branching enzyme GlgB OS=Prochlorococcus marinus subsp. pastoris (strain CCMP1986 / MED4) GN=glgB PE=3 SV=1 - [GLGB_PROMP]	0.244	4	88.1	6.02
Q7V038	13.69	2.6	ATP synthase gamma chain OS=Prochlorococcus marinus subsp. pastoris (strain CCMP1986 / MED4) GN=atpG PE=3 SV=1 - [ATPG_PROMP]	0.3418	4	35.3	8.34
Q7V0C4	13.29	6.11	Circadian clock protein kinase KaiC OS=Prochlorococcus marinus subsp. pastoris (strain CCMP1986 / MED4) GN=kaiC PE=3 SV=1 - [KAIC_PROMP]	0.3595	5	56.9	6.76
Q7V1T8	12.51	1.7	D-fructose 1,6-bisphosphatase class 2/sedoheptulose 1,7-bisphosphatase OS=Prochlorococcus marinus subsp. pastoris (strain CCMP1986 / MED4) GN=PMM0767 PE=3 SV=1 - [FBSB_PROMP]	0.3544	4	35.1	4.89
Q7V377	12.38	#N/A	Enolase OS=Prochlorococcus marinus subsp. pastoris (strain CCMP1986 / MED4) GN=eno PE=3 SV=1 - [ENO_PROMP]	0.2047	4	45.9	4.93
Q7V322	12.34	1.9	Probable oxidoreductase OS=Prochlorococcus marinus subsp. pastoris (strain CCMP1986 / MED4) GN=PMM0273 PE=4 SV=1 - [Q7V322_PROMP]	0.4521	4	36.9	6.02
Q9RC07	11.88	7.83	Photosystem I P700 chlorophyll a apoprotein A2 OS=Prochlorococcus marinus subsp. pastoris (strain CCMP1986 / MED4) GN=psaB PE=3 SV=1 - [PSAB_PROMP]	0.128	3	82.7	7.01
Q7V2C8	11.76	#N/A	Carboxysome shell protein CsoS2 OS=Prochlorococcus marinus subsp. pastoris (strain CCMP1986 / MED4) GN=csoS2 PE=4 SV=1 - [Q7V2C8_PROMP]	0.6039	5	81.8	9.6
Q7V1H1	11.74	5.94	Heat shock protein HtpG OS=Prochlorococcus marinus subsp. pastoris (strain CCMP1986 / MED4) GN=htpG PE=3 SV=1 - [Q7V1H1_PROMP]	0.5237	4	72.5	5.31
Q7V115	11.55	7.18	Ferredoxin-NADP oxidoreductase (FNR) OS=Prochlorococcus marinus subsp. pastoris (strain CCMP1986 / MED4) GN=petH PE=4 SV=1 - [Q7V115_PROMP]	0.3865	5	41.7	8.44
Q7V2Y7	11.44	5.38	30S ribosomal protein S1, homolog A OS=Prochlorococcus marinus subsp. pastoris (strain CCMP1986 / MED4) GN=rps1a PE=4 SV=1 - [Q7V2Y7_PROMP]	0.5702	5	40.9	4.79
Q7UZM1	10.83	3.48	Protein translocase subunit SecA OS=Prochlorococcus marinus subsp. pastoris (strain CCMP1986 / MED4) GN=secA PE=3 SV=1 - [SECA_PROMP]	0.3913	4	107.7	5.4
Q7V0G5	10.67	6.46	Putative nickel-containing superoxide dismutase (NISOD) OS=Prochlorococcus marinus subsp. pastoris (strain CCMP1986 / MED4) GN=PMM1294 PE=4 SV=1 - [Q7V0G5_PROMP]	0.2308	1	17.5	7.01
Q7TUI0	10.48	16.75	Glyceraldehyde 3-phosphate dehydrogenase(NADP+)(Phosphorylating) OS=Prochlorococcus marinus subsp. pastoris (strain CCMP1986 / MED4) GN=gap2 PE=3 SV=1 - [Q7TUI0_PROMP]	0.4412	5	37	6.42
Q7UZY6	10.44	13.26	Elongation factor G OS=Prochlorococcus marinus subsp. pastoris (strain CCMP1986 / MED4) GN=fusA PE=3 SV=1 - [EFG_PROMP]	0.4211	4	75.6	5.06
Q7V1P7	10.36	5.15	Putative uncharacterized protein OS=Prochlorococcus marinus subsp. pastoris (strain CCMP1986 / MED4) GN=PMM0810 PE=4 SV=1 - [Q7V1P7_PROMP]	0.6122	2	11.6	4.82
Q7TU97	10.32	#N/A	Putative Branched-chain amino acid aminotransferase OS=Prochlorococcus marinus subsp. pastoris (strain CCMP1986 / MED4) GN=ilvE PE=3 SV=1 - [Q7TU97_PROMP]	0.3651	4	34.1	6.93
Q7V2X3	9.93	#N/A	Photosystem I reaction center subunit IV OS=Prochlorococcus marinus subsp. pastoris (strain CCMP1986 / MED4) GN=psaE PE=3 SV=1 - [PSAE_PROMP]	0.4348	3	7.6	6.61
Q7V382	9.79	#N/A	50S ribosomal protein L1 OS=Prochlorococcus marinus subsp. pastoris (strain CCMP1986 / MED4) GN=rplA PE=3 SV=1 - [RL1_PROMP]	0.3489	4	25.6	9.19
Q7V154	9.54	#N/A	ABC transporter, substrate binding protein, possibly Mn OS=Prochlorococcus marinus subsp. pastoris (strain CCMP1986 / MED4) GN=PMM1032 PE=4 SV=1 - [Q7V154_PROMP]	0.2474	3	52.2	5.69
Q7TU61	9.47	12.92	Cell division protein FtsZ OS=Prochlorococcus marinus subsp. pastoris (strain CCMP1986 / MED4) GN=ftsZ PE=3 SV=1 - [Q7TU61_PROMP]	0.3774	3	39.1	4.84
Q7V2A2	9.4	#N/A	Plastocyanin OS=Prochlorococcus marinus subsp. pastoris (strain CCMP1986 / MED4) GN=petE PE=4 SV=1 - [Q7V2A2_PROMP]	0.2069	1	12.3	4.83
Q7V2R2	8.98	6.61	Cysteine synthase OS=Prochlorococcus marinus subsp. pastoris (strain CCMP1986 / MED4) GN=cysK1 PE=3 SV=1 - [Q7V2R2_PROMP]	0.3506	4	35	5.81
Q7UZN9	8.83	6.25	Two-component response regulator OS=Prochlorococcus marinus subsp. pastoris (strain CCMP1986 / MED4) GN=PMM1619 PE=4 SV=1 - [Q7UZN9_PROMP]	0.2823	3	27.4	6.62
Q7UZS7	8.8	0	Photosystem I protein PsaD OS=Prochlorococcus marinus subsp. pastoris (strain CCMP1986 / MED4) GN=psaD PE=4 SV=1 - [Q7UZS7_PROMP]	0.6571	4	15.7	6.95
Q7UZN3	8.76	#N/A	Adenosylhomocysteinase OS=Prochlorococcus marinus subsp. pastoris (strain CCMP1986 / MED4) GN=ahcY PE=3 SV=1 - [SAHH_PROMP]	0.2331	2	51.8	5.33
Q7UZJ8	8.76	3.86	Sulfolipid (UDP-sulfoquinovose) biosynthesis protein OS=Prochlorococcus marinus subsp. pastoris (strain CCMP1986 / MED4) GN=sqdB PE=4 SV=1 - [Q7UZJ8_PROMP]	0.2645	3	44.4	6.67
Q7V0G2	8.73	#N/A	Dihydrolipoyl dehydrogenase OS=Prochlorococcus marinus subsp. pastoris (strain CCMP1986 / MED4) GN=lpdA PE=3 SV=1 - [Q7V0G2_PROMP]	0.2109	3	51.4	5.87
Q7UZX6	8.72	8.24	Photosystem I reaction center subunit XI OS=Prochlorococcus marinus subsp. pastoris (strain CCMP1986 / MED4) GN=psaL PE=3 SV=1 - [PSAL_PROMP]	0.2462	2	21.4	5.45
Q9RC08	8.7	1.64	Photosystem I P700 chlorophyll a apoprotein A1 OS=Prochlorococcus marinus subsp. pastoris (strain CCMP1986 / MED4) GN=psaA PE=2 SV=1 - [PSAA_PROMP]	0.1004	3	84.2	7.25
Q7UZV6	8.46	3.83	50S ribosomal protein L5 OS=Prochlorococcus marinus subsp. pastoris (strain CCMP1986 / MED4) GN=rplE PE=3 SV=1 - [RL5_PROMP]	0.6629	3	19.7	9.99
Q7UZL0	8.37	#N/A	Putative uncharacterized protein OS=Prochlorococcus marinus subsp. pastoris (strain CCMP1986 / MED4) GN=PMM1652 PE=4 SV=1 - [Q7UZL0_PROMP]	0.3898	3	74.3	9.11
Q7V365	8.16	6.21	Photosystem Q(B) protein OS=Prochlorococcus marinus subsp. pastoris (strain CCMP1986 / MED4) GN=psbA PE=3 SV=1 - [PSBA_PROMP]	0.1694	1	39.6	6.02
Q7UZV3	7.93	2.32	50S ribosomal protein L16 OS=Prochlorococcus marinus subsp. pastoris (strain CCMP1986 / MED4) GN=rplP PE=3 SV=1 - [RL16_PROMP]	0.5437	2	18	10.27
Q7V0Y7	7.75	#N/A	Pyridoxine 5'-phosphate synthase OS=Prochlorococcus marinus subsp. pastoris (strain CCMP1986 / MED4) GN=pdxJ PE=3 SV=1 - [PDXJ_PROMP]	0.3445	2	26.7	6.55
Q7UZV2	7.51	3.3	30S ribosomal protein S3 OS=Prochlorococcus marinus subsp. pastoris (strain CCMP1986 / MED4) GN=rpsC PE=3 SV=1 - [RS3_PROMP]	0.5226	3	27.4	10.13
Q7UZW0	7.48	5.19	30S ribosomal protein S5 OS=Prochlorococcus marinus subsp. pastoris (strain CCMP1986 / MED4) GN=rpsE PE=3 SV=1 - [RS5_PROMP]	0.4466	3	22.2	11.33
Q7V371	7.3	1.97	Putative sulfate transporter OS=Prochlorococcus marinus subsp. pastoris (strain CCMP1986 / MED4) GN=PMM0214 PE=4 SV=1 - [Q7V371_PROMP]	0.1779	2	57.5	6.83
Q7V0J8	7.28	#N/A	Pyridoxal-phosphate-dependent aminotransferase OS=Prochlorococcus marinus subsp. pastoris (strain CCMP1986 / MED4) GN=PMM1258 PE=3 SV=1 - [Q7V0J8_PROMP]	0.288	3	43.3	6.71
Q7V0Q1	7.18	3.6	NDP-hexose 3,4-dehydratase OS=Prochlorococcus marinus subsp. pastoris (strain CCMP1986 / MED4) GN=PMM1205 PE=3 SV=1 - [Q7V0Q1_PROMP]	0.3659	4	45.1	6.2
Q7UZW4	7.18	4.74	30S ribosomal protein S13 OS=Prochlorococcus marinus subsp. pastoris (strain CCMP1986 / MED4) GN=rpsM PE=3 SV=1 - [RS13_PROMP]	0.5289	2	13.7	11.43
Q7V027	7.02	#N/A	NADPH-dependent 7-cyano-7-deazaguanine reductase OS=Prochlorococcus marinus subsp. pastoris (strain CCMP1986 / MED4) GN=queF PE=3 SV=1 - [QUEF_PROMP]	0.4191	3	15.9	8.25
Q7TU65	7.01	5.38	30S ribosomal protein S16 OS=Prochlorococcus marinus subsp. pastoris (strain CCMP1986 / MED4) GN=rpsP PE=3 SV=1 - [RS16_PROMP]	0.4298	2	12.9	10.18
Q7V0Y1	6.9	13.02	Two-component response regulator OS=Prochlorococcus marinus subsp. pastoris (strain CCMP1986 / MED4) GN=PMM1113 PE=4 SV=1 - [Q7V0Y1_PROMP]	0.2776	3	26.5	7.83
Q7V2Y4	6.63	20.39	Photosystem II PsbB protein (CP47) OS=Prochlorococcus marinus subsp. pastoris (strain CCMP1986 / MED4) GN=psbB PE=4 SV=1 - [Q7V2Y4_PROMP]	0.2071	2	56.1	6.21
Q7V380	6.59	#N/A	Transcription termination/antitermination protein nusG OS=Prochlorococcus marinus subsp. pastoris (strain CCMP1986 / MED4) GN=nusG PE=3 SV=1 - [Q7V380_PROMP]	0.4236	2	22.8	9.61
Q7V2K7	6.55	2.29	Photosystem I PsaF protein (Subunit III) OS=Prochlorococcus marinus subsp. pastoris (strain CCMP1986 / MED4) GN=psaF PE=4 SV=1 - [Q7V2K7_PROMP]	0.3424	1	20.1	8.27
A8WIE3	6.45	4.53	Putative uncharacterized protein OS=Prochlorococcus marinus subsp. pastoris (strain CCMP1986 / MED4) GN=PMM1924 PE=4 SV=1 - [A8WIE3_PROMP]	0.2329	1	8.4	5.78
Q7V3N9	6.4	#N/A	Soluble hydrogenase small subunit OS=Prochlorococcus marinus subsp. pastoris (strain CCMP1986 / MED4) GN=DHSS PE=3 SV=1 - [Q7V3N9_PROMP]	0.349	4	42.4	8.63
Q7V374	6.35	#N/A	FAD-dependent pyridine nucleotide-disulphide oxidoreductase OS=Prochlorococcus marinus subsp. pastoris (strain CCMP1986 / MED4) GN=trxB PE=4 SV=1 - [Q7V374_PROMP]	0.4906	5	34.4	5.24
Q7UZY3	6.14	#N/A	Ferredoxin-dependent glutamate synthase, Fd-GOGAT OS=Prochlorococcus marinus subsp. pastoris (strain CCMP1986 / MED4) GN=glsF PE=4 SV=1 - [Q7UZY3_PROMP]	0.2518	3	168	7.23
Q7UZT0	6.1	3.67	Phosphoenolpyruvate carboxylase OS=Prochlorococcus marinus subsp. pastoris (strain CCMP1986 / MED4) GN=ppc PE=3 SV=1 - [CAPP_PROMP]	0.2568	1	114.3	6.67
Q7TU27	6.06	1.78	30S ribosomal protein S19 OS=Prochlorococcus marinus subsp. pastoris (strain CCMP1986 / MED4) GN=rpsS PE=3 SV=1 - [RS19_PROMP]	0.5385	2	10.2	10.45
Q7V3D2	6.06	1.64	Phytoene desaturase OS=Prochlorococcus marinus subsp. pastoris (strain CCMP1986 / MED4) GN=pds,crtD PE=4 SV=1 - [Q7V3D2_PROMP]	0.3869	3	53.3	6.09
Q7TU40	6.02	2.26	Fumarate lyase:Adenylosuccinate lyase OS=Prochlorococcus marinus subsp. pastoris (strain CCMP1986 / MED4) GN=purB PE=4 SV=1 - [Q7TU40_PROMP]	0.4223	3	48.9	6.67
Q7V1H0	5.99	#N/A	50S ribosomal protein L28 OS=Prochlorococcus marinus subsp. pastoris (strain CCMP1986 / MED4) GN=rpmB PE=3 SV=1 - [RL28_PROMP]	0.6154	3	8.9	10.7
Q7V2K1	5.7	2.31	50S ribosomal protein L19 OS=Prochlorococcus marinus subsp. pastoris (strain CCMP1986 / MED4) GN=rplS PE=3 SV=1 - [RL19_PROMP]	0.5	2	18.5	9.91
Q7V2R4	5.65	3.36	Dihydrolipoamide acetyltransferase component (E2) of pyruvate de OS=Prochlorococcus marinus subsp. pastoris (strain CCMP1986 / MED4) GN=pdhC PE=3 SV=1 - [Q7V2R4_PROMP]	0.244	2	49.2	5.2
Q7UZW8	5.48	1.76	50S ribosomal protein L13 OS=Prochlorococcus marinus subsp. pastoris (strain CCMP1986 / MED4) GN=rplM PE=3 SV=1 - [RL13_PROMP]	0.4755	2	16.1	9.99
Q7TUD6	5.45	#N/A	Putative Cystathionine gamma-synthase OS=Prochlorococcus marinus subsp. pastoris (strain CCMP1986 / MED4) GN=metB PE=3 SV=1 - [Q7TUD6_PROMP]	0.3307	2	43	8.98
Q7TU15	5.4	#N/A	Threonine synthase OS=Prochlorococcus marinus subsp. pastoris (strain CCMP1986 / MED4) GN=thrC PE=3 SV=1 - [Q7TU15_PROMP]	0.3787	3	40.1	9.38
Q7TU82	5.4	2.11	Protoporphyrin IX Magnesium chelatase, ChlI subunit OS=Prochlorococcus marinus subsp. pastoris (strain CCMP1986 / MED4) GN=chlI PE=4 SV=1 - [Q7TU82_PROMP]	0.4475	1	40.3	4.91
Q7UZV7	5.07	2.25	30S ribosomal protein S8 OS=Prochlorococcus marinus subsp. pastoris (strain CCMP1986 / MED4) GN=rpsH PE=3 SV=1 - [RS8_PROMP]	0.5263	2	14.5	9.99
Q7V0F0	4.95	6.59	Ketol-acid reductoisomerase OS=Prochlorococcus marinus subsp. pastoris (strain CCMP1986 / MED4) GN=ilvC PE=3 SV=1 - [ILVC_PROMP]	0.538	1	36.6	5.39
Q7V246	4.89	#N/A	Putative uncharacterized protein OS=Prochlorococcus marinus subsp. pastoris (strain CCMP1986 / MED4) GN=PMM0641 PE=4 SV=1 - [Q7V246_PROMP]	0.5297	2	26.1	8.12
Q7V0V1	4.88	2.37	Translation initiation factor IF-1 OS=Prochlorococcus marinus subsp. pastoris (strain CCMP1986 / MED4) GN=infA PE=3 SV=1 - [Q7V0V1_PROMP]	0.5682	1	9.7	9.83
Q7V384	4.86	#N/A	50S ribosomal protein L7/L12 OS=Prochlorococcus marinus subsp. pastoris (strain CCMP1986 / MED4) GN=rplL PE=3 SV=1 - [RL7_PROMP]	0.4275	2	13.2	4.77
Q7UZU9	4.86	#N/A	50S ribosomal protein L23 OS=Prochlorococcus marinus subsp. pastoris (strain CCMP1986 / MED4) GN=rplW PE=3 SV=1 - [RL23_PROMP]	0.48	2	11.3	10.37
Q7V314	4.82	5.53	Imidazoleglycerol-phosphate dehydratase OS=Prochlorococcus marinus subsp. pastoris (strain CCMP1986 / MED4) GN=hisB PE=3 SV=1 - [HIS7_PROMP]	0.3632	2	22.4	6.74
Q7UZK1	4.81	0	50S ribosomal protein L20 OS=Prochlorococcus marinus subsp. pastoris (strain CCMP1986 / MED4) GN=rplT PE=3 SV=1 - [RL20_PROMP]	0.6522	2	13.5	12.02
Q7TU29	4.8	#N/A	50S ribosomal protein L14 OS=Prochlorococcus marinus subsp. pastoris (strain CCMP1986 / MED4) GN=rplN PE=3 SV=1 - [RL14_PROMP]	0.4545	2	13.4	10.21
Q7V0M7	4.67	1.79	Dehydrogenase, E1 component OS=Prochlorococcus marinus subsp. pastoris (strain CCMP1986 / MED4) GN=PMM1229 PE=4 SV=1 - [Q7V0M7_PROMP]	0.2407	2	35.8	7.36
Q7V285	4.49	#N/A	Putative uncharacterized protein OS=Prochlorococcus marinus subsp. pastoris (strain CCMP1986 / MED4) GN=PMM0599 PE=4 SV=1 - [Q7V285_PROMP]	0.5629	2	17.2	9.14
Q7UZV1	4.34	#N/A	50S ribosomal protein L22 OS=Prochlorococcus marinus subsp. pastoris (strain CCMP1986 / MED4) GN=rplV PE=3 SV=1 - [RL22_PROMP]	0.4844	2	14.1	10.27
Q7V001	4.26	#N/A	N utilization substance protein A OS=Prochlorococcus marinus subsp. pastoris (strain CCMP1986 / MED4) GN=nusA PE=4 SV=1 - [Q7V001_PROMP]	0.3255	2	53	4.67
Q7V1C9	4.26	1.93	Putative uncharacterized protein OS=Prochlorococcus marinus subsp. pastoris (strain CCMP1986 / MED4) GN=PMM0947 PE=4 SV=1 - [Q7V1C9_PROMP]	0.35	1	9.3	9.86
Q7V0Z6	4.24	#N/A	Photosystem II oxygen evolving complex protein PsbP OS=Prochlorococcus marinus subsp. pastoris (strain CCMP1986 / MED4) GN=psbP PE=4 SV=1 - [Q7V0Z6_PROMP]	0.5784	1	20.8	5.02
Q7UZY8	4.23	2.38	30S ribosomal protein S10 OS=Prochlorococcus marinus subsp. pastoris (strain CCMP1986 / MED4) GN=rpsJ PE=3 SV=1 - [RS10_PROMP]	0.4906	1	12	9.6
Q7UZJ1	4.22	#N/A	50S ribosomal protein L9 OS=Prochlorococcus marinus subsp. pastoris (strain CCMP1986 / MED4) GN=rplI PE=3 SV=1 - [RL9_PROMP]	0.2517	1	16.4	9.14
Q7V2A0	4.11	2.11	Uroporphyrinogen decarboxylase OS=Prochlorococcus marinus subsp. pastoris (strain CCMP1986 / MED4) GN=hemE PE=3 SV=1 - [DCUP_PROMP]	0.3006	1	38.9	7.46
Q7TU28	4.06	#N/A	30S ribosomal protein S17 OS=Prochlorococcus marinus subsp. pastoris (strain CCMP1986 / MED4) GN=rpsQ PE=3 SV=1 - [RS17_PROMP]	0.4432	2	10.2	9.85
Q7TUD1	4.03	1.81	Acetylglutamate kinase OS=Prochlorococcus marinus subsp. pastoris (strain CCMP1986 / MED4) GN=argB PE=3 SV=1 - [ARGB_PROMP]	0.3028	1	30.6	6.15
Q7V004	3.98	#N/A	Histidinol dehydrogenase OS=Prochlorococcus marinus subsp. pastoris (strain CCMP1986 / MED4) GN=hisD PE=3 SV=1 - [HISX_PROMP]	0.3131	2	47	7.53
Q7V1T5	3.96	#N/A	6-phosphogluconate dehydrogenase, decarboxylating OS=Prochlorococcus marinus subsp. pastoris (strain CCMP1986 / MED4) GN=gnd PE=3 SV=1 - [Q7V1T5_PROMP]	0.3411	2	51.7	5.26
Q7V0D0	3.9	#N/A	3-hydroxyacyl-[acyl-carrier-protein] dehydratase FabZ OS=Prochlorococcus marinus subsp. pastoris (strain CCMP1986 / MED4) GN=fabZ PE=3 SV=1 - [FABZ_PROMP]	0.1316	1	16.8	7.46
Q7V0J7	3.86	#N/A	Pyridoxal-phosphate-dependent aminotransferase OS=Prochlorococcus marinus subsp. pastoris (strain CCMP1986 / MED4) GN=PMM1259 PE=3 SV=1 - [Q7V0J7_PROMP]	0.3093	2	43.6	7.36
Q7V1T6	3.84	#N/A	Glucose-1-phosphate adenylyltransferase OS=Prochlorococcus marinus subsp. pastoris (strain CCMP1986 / MED4) GN=glgC PE=3 SV=1 - [Q7V1T6_PROMP]	0.4316	1	48	6.09
Q7V3E1	3.81	#N/A	Phosphate acyltransferase OS=Prochlorococcus marinus subsp. pastoris (strain CCMP1986 / MED4) GN=plsX PE=3 SV=1 - [PLSX_PROMP]	0.2296	2	49.8	8.81
Q7V046	3.77	#N/A	Putative aminopeptidase P OS=Prochlorococcus marinus subsp. pastoris (strain CCMP1986 / MED4) GN=pepP PE=3 SV=1 - [Q7V046_PROMP]	0.3311	2	50	5.66
Q7V124	3.73	2.21	DNA gyrase subunit A OS=Prochlorococcus marinus subsp. pastoris (strain CCMP1986 / MED4) GN=gyrA PE=3 SV=1 - [Q7V124_PROMP]	0.2884	1	96.5	5.29
Q7V1W7	3.67	1.63	Putative uncharacterized protein OS=Prochlorococcus marinus subsp. pastoris (strain CCMP1986 / MED4) GN=PMM0733 PE=4 SV=1 - [Q7V1W7_PROMP]	0.5822	1	51.1	7.69
Q7V2J3	3.53	2.63	Glutamate-1-semialdehyde 2,1-aminomutase OS=Prochlorococcus marinus subsp. pastoris (strain CCMP1986 / MED4) GN=hemL PE=3 SV=1 - [GSA_PROMP]	0.2494	1	46.2	5.02
Q7V2Q8	3.47	0	UDP-N-acetylmuramoyl-L-alanyl-D-glutamate--2,6-diaminopimelate ligase OS=Prochlorococcus marinus subsp. pastoris (strain CCMP1986 / MED4) GN=murE PE=3 SV=1 - [MURE_PROMP]	0.1957	1	57.6	8
Q7V3P7	3.41	#N/A	Putative thiamine-monophosphate kinase OS=Prochlorococcus marinus subsp. pastoris (strain CCMP1986 / MED4) GN=thiL PE=4 SV=1 - [Q7V3P7_PROMP]	0.2073	2	36.7	8.18
Q7V0T2	3.4	#N/A	Flavodoxin OS=Prochlorococcus marinus subsp. pastoris (strain CCMP1986 / MED4) GN=isiB PE=3 SV=1 - [Q7V0T2_PROMP]	0.2816	2	18.9	4.23
Q7TU94	3.37	#N/A	Photosystem II reaction center Psb28 protein OS=Prochlorococcus marinus subsp. pastoris (strain CCMP1986 / MED4) GN=psb28 PE=3 SV=1 - [PSB28_PROMP]	0.547	2	13.2	4.98
Q7V0D4	3.3	1.74	Probable cytosol aminopeptidase OS=Prochlorococcus marinus subsp. pastoris (strain CCMP1986 / MED4) GN=pepA PE=3 SV=1 - [AMPA_PROMP]	0.3747	1	54	6.67
Q7V0E0	3.2	#N/A	Putative uncharacterized protein OS=Prochlorococcus marinus subsp. pastoris (strain CCMP1986 / MED4) GN=PMM1326 PE=4 SV=1 - [Q7V0E0_PROMP]	0.3988	1	38	4.82
Q7V2Y8	3.06	2.76	S-adenosylmethionine synthase OS=Prochlorococcus marinus subsp. pastoris (strain CCMP1986 / MED4) GN=metK PE=3 SV=1 - [METK_PROMP]	0.1913	1	45.1	5.4
Q7V2I0	3.02	#N/A	RNA polymerase sigma factor OS=Prochlorococcus marinus subsp. pastoris (strain CCMP1986 / MED4) GN=sigA PE=3 SV=1 - [Q7V2I0_PROMP]	0.3965	1	45.7	8.75
Q7V2F4	2.94	4.02	Acetolactate synthase OS=Prochlorococcus marinus subsp. pastoris (strain CCMP1986 / MED4) GN=ilvH PE=3 SV=1 - [Q7V2F4_PROMP]	0.2794	1	64.3	5.52
Q7V153	2.93	2.26	Cobalamin synthesis protein/P47K OS=Prochlorococcus marinus subsp. pastoris (strain CCMP1986 / MED4) GN=PMM1033 PE=4 SV=1 - [Q7V153_PROMP]	0.396	1	51.1	4.81
Q7V048	2.9	#N/A	Probable 30S ribosomal protein PSRP-3 OS=Prochlorococcus marinus subsp. pastoris (strain CCMP1986 / MED4) GN=PMM1440 PE=3 SV=2 - [RRP3_PROMP]	0.373	1	14.1	4.81
Q7V1G1	2.8	#N/A	Pyruvate kinase OS=Prochlorococcus marinus subsp. pastoris (strain CCMP1986 / MED4) GN=pykF PE=3 SV=1 - [Q7V1G1_PROMP]	0.2819	1	64.8	5.95
Q7V2E4	2.76	#N/A	Putative GTP cyclohydrolase I OS=Prochlorococcus marinus subsp. pastoris (strain CCMP1986 / MED4) GN=folE PE=4 SV=1 - [Q7V2E4_PROMP]	0.4512	1	28	7.84
Q7UZV9	2.74	#N/A	50S ribosomal protein L18 OS=Prochlorococcus marinus subsp. pastoris (strain CCMP1986 / MED4) GN=rplR PE=3 SV=1 - [RL18_PROMP]	0.2951	1	13.7	10.24
Q7V0L0	2.71	#N/A	Carbamoyltransferase OS=Prochlorococcus marinus subsp. pastoris (strain CCMP1986 / MED4) GN=PMM1246 PE=4 SV=1 - [Q7V0L0_PROMP]	0.2885	1	69.7	8.16
Q7V1W4	2.69	#N/A	Conserved hypothetical OS=Prochlorococcus marinus subsp. pastoris (strain CCMP1986 / MED4) GN=PMM0738 PE=4 SV=1 - [Q7V1W4_PROMP]	0.3483	1	10.7	5.14
Q7V0D1	2.69	#N/A	UDP-N-acetylglucosamine acyltransferase OS=Prochlorococcus marinus subsp. pastoris (strain CCMP1986 / MED4) GN=lpxA PE=3 SV=1 - [Q7V0D1_PROMP]	0.3571	2	30.2	8.69
Q7V3K0	2.69	0	Putative uncharacterized protein OS=Prochlorococcus marinus subsp. pastoris (strain CCMP1986 / MED4) GN=PMM0075 PE=4 SV=1 - [Q7V3K0_PROMP]	0.3342	2	41.4	5.74
Q7TUD0	2.66	#N/A	Possible Photosystem II reaction center Psb27 protein OS=Prochlorococcus marinus subsp. pastoris (strain CCMP1986 / MED4) GN=psb27 PE=4 SV=1 - [Q7TUD0_PROMP]	0.2138	1	16.5	9.64
Q7UZW7	2.65	3.26	50S ribosomal protein L17 OS=Prochlorococcus marinus subsp. pastoris (strain CCMP1986 / MED4) GN=rplQ PE=3 SV=1 - [RL17_PROMP]	0.5345	1	13.3	11.11
Q7V1B7	2.64	1.63	Possible Vng0271c OS=Prochlorococcus marinus subsp. pastoris (strain CCMP1986 / MED4) GN=PMM0962 PE=4 SV=1 - [Q7V1B7_PROMP]	0.3431	1	46	8.31
Q7V0T7	2.62	#N/A	Putative uncharacterized protein OS=Prochlorococcus marinus subsp. pastoris (strain CCMP1986 / MED4) GN=PMM1166 PE=4 SV=1 - [Q7V0T7_PROMP]	0.2713	1	14.1	4.67
Q7UZQ0	2.56	#N/A	Acyl carrier protein OS=Prochlorococcus marinus subsp. pastoris (strain CCMP1986 / MED4) GN=acpP PE=3 SV=1 - [ACP_PROMP]	0.2125	1	8.6	3.95
Q7V2F8	2.53	#N/A	Uridylate kinase OS=Prochlorococcus marinus subsp. pastoris (strain CCMP1986 / MED4) GN=pyrH PE=3 SV=1 - [PYRH_PROMP]	0.2991	1	25.3	7.14
Q7V2G9	2.53	#N/A	Inorganic pyrophosphatase OS=Prochlorococcus marinus subsp. pastoris (strain CCMP1986 / MED4) GN=ppa (ipyR) PE=3 SV=1 - [Q7V2G9_PROMP]	0.3736	1	20.3	7.18
Q7V2X9	2.47	2.25	Site-determining protein OS=Prochlorococcus marinus subsp. pastoris (strain CCMP1986 / MED4) GN=minD PE=3 SV=1 - [Q7V2X9_PROMP]	0.3506	1	29.7	7.66
Q7V1H7	2.44	#N/A	Peptidyl-prolyl cis-trans isomerase OS=Prochlorococcus marinus subsp. pastoris (strain CCMP1986 / MED4) GN=PMM0894 PE=3 SV=1 - [Q7V1H7_PROMP]	0.5172	2	15.4	7.5
Q7UZM8	2.42	1.72	MgtE family, putative magnesium transport protein OS=Prochlorococcus marinus subsp. pastoris (strain CCMP1986 / MED4) GN=PMM1630 PE=4 SV=1 - [Q7UZM8_PROMP]	0.3348	1	51.4	4.78
Q7V0W9	2.37	#N/A	Putative uncharacterized protein OS=Prochlorococcus marinus subsp. pastoris (strain CCMP1986 / MED4) GN=PMM1131 PE=4 SV=1 - [Q7V0W9_PROMP]	0.3373	1	9.4	8.37
Q7V0I8	2.37	#N/A	Probable inorganic polyphosphate/ATP-NAD kinase 2 OS=Prochlorococcus marinus subsp. pastoris (strain CCMP1986 / MED4) GN=ppnK2 PE=3 SV=1 - [PPNK2_PROMP]	0.2649	1	33	6.99
Q7V3D4	2.34	#N/A	RNA-binding region RNP-1 (RNA recognition motif) OS=Prochlorococcus marinus subsp. pastoris (strain CCMP1986 / MED4) GN=PMM0142 PE=4 SV=1 - [Q7V3D4_PROMP]	0.4604	1	15.7	9.64
Q7V2F0	2.31	4.21	30S ribosomal protein S1 homolog B, putative Nbp1 OS=Prochlorococcus marinus subsp. pastoris (strain CCMP1986 / MED4) GN=rps1b PE=4 SV=1 - [Q7V2F0_PROMP]	0.3753	1	45.1	5.27
Q7V301	2.26	#N/A	Ycf48-like protein OS=Prochlorococcus marinus subsp. pastoris (strain CCMP1986 / MED4) GN=PMM0296 PE=3 SV=1 - [YC48L_PROMP]	0.1573	1	37.2	4.77
Q7V2J9	2.24	#N/A	Methionine aminopeptidase OS=Prochlorococcus marinus subsp. pastoris (strain CCMP1986 / MED4) GN=map PE=3 SV=1 - [Q7V2J9_PROMP]	0.1935	1	30.8	7.15
Q7V2H5	2.22	#N/A	Putative uncharacterized protein OS=Prochlorococcus marinus subsp. pastoris (strain CCMP1986 / MED4) GN=PMM0502 PE=4 SV=1 - [Q7V2H5_PROMP]	0.6644	1	16.7	5.91
Q7UZP7	2.2	#N/A	Phosphomethylpyrimidine synthase OS=Prochlorococcus marinus subsp. pastoris (strain CCMP1986 / MED4) GN=thiC PE=3 SV=1 - [THIC_PROMP]	0.3772	1	50.8	5.91
Q7V1Q7	2.19	#N/A	Putative uncharacterized protein OS=Prochlorococcus marinus subsp. pastoris (strain CCMP1986 / MED4) GN=PMM0799 PE=4 SV=1 - [Q7V1Q7_PROMP]	0.0591	1	22.7	5.76
Q7V1U3	2.19	1.72	Tyrosine binding protein OS=Prochlorococcus marinus subsp. pastoris (strain CCMP1986 / MED4) GN=typA / bipA PE=4 SV=1 - [Q7V1U3_PROMP]	0.16	1	66.8	5.43
Q7TUG1	2.18	#N/A	Bifunctional purine biosynthesis protein PurH OS=Prochlorococcus marinus subsp. pastoris (strain CCMP1986 / MED4) GN=purH PE=3 SV=1 - [PUR9_PROMP]	0.2379	1	57.4	6.24
Q7V104	2.18	#N/A	Diaminopimelate decarboxylase OS=Prochlorococcus marinus subsp. pastoris (strain CCMP1986 / MED4) GN=lysA PE=3 SV=1 - [Q7V104_PROMP]	0.302	1	50.6	6.48
Q7V1B2	2.18	#N/A	Urease accessory protein UreE OS=Prochlorococcus marinus subsp. pastoris (strain CCMP1986 / MED4) GN=ureE PE=3 SV=1 - [UREE_PROMP]	0.2468	1	18	8.94
Q7V370	2.16	#N/A	Delta-aminolevulinic acid dehydratase OS=Prochlorococcus marinus subsp. pastoris (strain CCMP1986 / MED4) GN=PMM0215 PE=3 SV=1 - [Q7V370_PROMP]	0.5556	1	37.5	5.53
Q7V0J3	2.16	#N/A	Ornithine carbamoyltransferase OS=Prochlorococcus marinus subsp. pastoris (strain CCMP1986 / MED4) GN=argF PE=3 SV=1 - [OTC_PROMP]	0.2403	1	34.9	6.55
Q7V0G7	2.15	#N/A	Apolipoprotein N-acyltransferase OS=Prochlorococcus marinus subsp. pastoris (strain CCMP1986 / MED4) GN=lnt PE=3 SV=1 - [LNT_PROMP]	0.1613	1	56.3	9.72
Q7V0Q2	2.12	3.34	Glucose-1-phosphate cytidylyltransferase OS=Prochlorococcus marinus subsp. pastoris (strain CCMP1986 / MED4) GN=ddhA PE=4 SV=1 - [Q7V0Q2_PROMP]	0.2039	1	29.1	7.77
Q7V0M6	2.12	#N/A	Dehydrogenase E1 component beta subunit OS=Prochlorococcus marinus subsp. pastoris (strain CCMP1986 / MED4) GN=PMM1230 PE=4 SV=1 - [Q7V0M6_PROMP]	0.0647	1	35.1	6.46
Q7V2C6	2.1	#N/A	Putative carboxysome peptide A OS=Prochlorococcus marinus subsp. pastoris (strain CCMP1986 / MED4) GN=PMM0554 PE=4 SV=1 - [Q7V2C6_PROMP]	0.8295	1	9.4	6.76
Q7V3J6	2.09	#N/A	Putative bacterioferritin comigratory (BCP) protein OS=Prochlorococcus marinus subsp. pastoris (strain CCMP1986 / MED4) GN=bcp PE=4 SV=1 - [Q7V3J6_PROMP]	0.5355	1	17.8	8.31
Q7TU24	2.08	#N/A	Translation initiation factor IF-3 OS=Prochlorococcus marinus subsp. pastoris (strain CCMP1986 / MED4) GN=infC PE=3 SV=1 - [IF3_PROMP]	0.6316	1	22.3	9.85
Q7UZN6	2.08	1.72	Rod shape determining protein OS=Prochlorococcus marinus subsp. pastoris (strain CCMP1986 / MED4) GN=mreB PE=4 SV=1 - [Q7UZN6_PROMP]	0.3057	1	37.2	5.31
Q7TUH7	2.07	#N/A	PUTATIVE THIAMINE BIOSYNTHESIS OXIDOREDUCTASE OS=Prochlorococcus marinus subsp. pastoris (strain CCMP1986 / MED4) GN=thiO PE=4 SV=1 - [Q7TUH7_PROMP]	0.1545	1	41.4	9.26
Q7V2E6	2.07	#N/A	Acetyl-coenzyme A carboxylase carboxyl transferase subunit alpha OS=Prochlorococcus marinus subsp. pastoris (strain CCMP1986 / MED4) GN=accA PE=3 SV=1 - [ACCA_PROMP]	0.2866	1	37.2	5.33
Q7TUC3	2.06	#N/A	Putative O-Acetyl homoserine sulfhydrylase OS=Prochlorococcus marinus subsp. pastoris (strain CCMP1986 / MED4) GN=cysD PE=3 SV=1 - [Q7TUC3_PROMP]	0.1176	2	48	5.19
Q7UZS1	2.03	#N/A	Putative ribonuclease D OS=Prochlorococcus marinus subsp. pastoris (strain CCMP1986 / MED4) GN=rnd PE=4 SV=1 - [Q7UZS1_PROMP]	0.4507	1	24.7	6.86
Q7V0L7	2.03	#N/A	ABC transporter OS=Prochlorococcus marinus subsp. pastoris (strain CCMP1986 / MED4) GN=hetA PE=3 SV=1 - [Q7V0L7_PROMP]	0.1953	1	67.4	9.14
Q7V3D1	2.01	#N/A	NAD(P)H-quinone oxidoreductase subunit M OS=Prochlorococcus marinus subsp. pastoris (strain CCMP1986 / MED4) GN=ndhM PE=3 SV=1 - [NDHM_PROMP]	0.5478	1	13.4	5.97
Q7TU43	1.97	4.22	10 kDa chaperonin OS=Prochlorococcus marinus subsp. pastoris (strain CCMP1986 / MED4) GN=groS PE=3 SV=1 - [CH10_PROMP]	0.2621	1	10.8	4.88
Q7TUG7	1.96	#N/A	Guanosine-3',5'-bis(Diphosphate) 3'-diphosphatase, (PpGpp)ase OS=Prochlorococcus marinus subsp. pastoris (strain CCMP1986 / MED4) GN=spoT PE=3 SV=1 - [Q7TUG7_PROMP]	0.3316	1	87	7.8
Q7V0U6	1.93	#N/A	Photosystem I assembly protein Ycf4 OS=Prochlorococcus marinus subsp. pastoris (strain CCMP1986 / MED4) GN=ycf4 PE=3 SV=1 - [YCF4_PROMP]	0.0811	1	20.5	9.67
Q7V0N7	1.85	#N/A	Putative nucleoside-diphosphate sugar epimerase OS=Prochlorococcus marinus subsp. pastoris (strain CCMP1986 / MED4) GN=PMM1219 PE=4 SV=1 - [Q7V0N7_PROMP]	0.1302	1	35.7	8.7
A8WI69	1.85	2.04	Putative uncharacterized protein OS=Prochlorococcus marinus subsp. pastoris (strain CCMP1986 / MED4) GN=PMM1851 PE=4 SV=1 - [A8WI69_PROMP]	0.7463	1	8	5.78
Q7V176	1.85	#N/A	Putative uncharacterized protein PMM1007 OS=Prochlorococcus marinus subsp. pastoris (strain CCMP1986 / MED4) GN=PMM1007 PE=4 SV=1 - [Q7V176_PROMP]	0.4081	1	25.5	4.37
Q7UZZ3	1.84	#N/A	LL-diaminopimelate aminotransferase OS=Prochlorococcus marinus subsp. pastoris (strain CCMP1986 / MED4) GN=dapL PE=3 SV=1 - [DAPAT_PROMP]	0.5417	1	45.5	7.84
Q7V3N1	1.82	#N/A	Flavoprotein OS=Prochlorococcus marinus subsp. pastoris (strain CCMP1986 / MED4) GN=PMM0043 PE=4 SV=1 - [Q7V3N1_PROMP]	0.3418	1	66.1	6.27
Q7V0M2	1.82	#N/A	Zinc-containing alcohol dehydrogenase superfamily OS=Prochlorococcus marinus subsp. pastoris (strain CCMP1986 / MED4) GN=PMM1234 PE=3 SV=1 - [Q7V0M2_PROMP]	0.3644	1	37.2	7.8
Q7UZW3	1.8	#N/A	Adenylate kinase OS=Prochlorococcus marinus subsp. pastoris (strain CCMP1986 / MED4) GN=adk PE=3 SV=1 - [KAD_PROMP]	0.2663	1	20.8	7.33
Q7V335	1.8	#N/A	Serine hydroxymethyltransferase OS=Prochlorococcus marinus subsp. pastoris (strain CCMP1986 / MED4) GN=glyA PE=3 SV=1 - [GLYA_PROMP]	0.1986	1	46.4	6.61
Q7V3Q4	1.78	#N/A	Protein GrpE OS=Prochlorococcus marinus subsp. pastoris (strain CCMP1986 / MED4) GN=grpE PE=3 SV=1 - [GRPE_PROMP]	0.3515	1	27.7	4.65
Q7TUF7	1.77	#N/A	tRNA nucleotidyltransferase/poly(A) polymerase OS=Prochlorococcus marinus subsp. pastoris (strain CCMP1986 / MED4) GN=PMM0303 PE=3 SV=1 - [Q7TUF7_PROMP]	0.2988	1	48.9	9.11
Q7V0Q5	1.77	#N/A	Putative CDP-tyvelose-2-epimerase (RfbE) OS=Prochlorococcus marinus subsp. pastoris (strain CCMP1986 / MED4) GN=PMM1201 PE=4 SV=1 - [Q7V0Q5_PROMP]	0.3467	2	39.8	9.19
Q7V2J7	1.77	#N/A	Putative uncharacterized protein OS=Prochlorococcus marinus subsp. pastoris (strain CCMP1986 / MED4) GN=PMM0479 PE=4 SV=1 - [Q7V2J7_PROMP]	0.103	1	40.5	5.4
Q7V292	1.77	#N/A	Possible dihydroneopterin aldolase OS=Prochlorococcus marinus subsp. pastoris (strain CCMP1986 / MED4) GN=folB PE=4 SV=1 - [Q7V292_PROMP]	0.4083	1	14	5.16
Q7V3L5	1.76	#N/A	Acetyl-CoA carboxylase, biotin carboxylase subunit OS=Prochlorococcus marinus subsp. pastoris (strain CCMP1986 / MED4) GN=accC PE=4 SV=1 - [Q7V3L5_PROMP]	0.3341	1	49.2	6.54
Q7V052	1.76	#N/A	Bifunctional protein PyrR OS=Prochlorococcus marinus subsp. pastoris (strain CCMP1986 / MED4) GN=pyrR PE=3 SV=1 - [Q7V052_PROMP]	0.4278	1	20.6	7.34
Q7V0H3	1.75	#N/A	PhoH-like phosphate starvation-inducible protein OS=Prochlorococcus marinus subsp. pastoris (strain CCMP1986 / MED4) GN=phoH,psiH PE=4 SV=1 - [Q7V0H3_PROMP]	0.2075	1	35.1	6.95
Q7UZR2	1.75	#N/A	Isocitrate dehydrogenase [NADP] OS=Prochlorococcus marinus subsp. pastoris (strain CCMP1986 / MED4) GN=icd PE=3 SV=1 - [Q7UZR2_PROMP]	0.2068	1	52.6	6.67
Q7V0C1	1.75	#N/A	50S ribosomal protein L27 OS=Prochlorococcus marinus subsp. pastoris (strain CCMP1986 / MED4) GN=rpmA PE=3 SV=1 - [RL27_PROMP]	0.5233	1	9.3	11.31
Q7UZH3	1.75	#N/A	Aminotransferases class-IV OS=Prochlorococcus marinus subsp. pastoris (strain CCMP1986 / MED4) GN=PMM1693 PE=3 SV=1 - [Q7UZH3_PROMP]	0.2727	1	32.2	9.26
Q7TU26	1.73	#N/A	Possible Conserved carboxylase domain OS=Prochlorococcus marinus subsp. pastoris (strain CCMP1986 / MED4) GN=PMM1588 PE=4 SV=1 - [Q7TU26_PROMP]	0.2549	1	22.7	5.96
Q7V0U8	1.73	#N/A	Acetolactate synthase small subunit OS=Prochlorococcus marinus subsp. pastoris (strain CCMP1986 / MED4) GN=ilvH PE=4 SV=1 - [Q7V0U8_PROMP]	0.0805	1	19.1	6.2
Q7V1U6	1.72	#N/A	Glycine--tRNA ligase beta subunit OS=Prochlorococcus marinus subsp. pastoris (strain CCMP1986 / MED4) GN=glyS PE=3 SV=1 - [Q7V1U6_PROMP]	0.2569	1	82.7	7.17
Q7V267	1.71	1.87	Acetyl-coenzyme A synthetase OS=Prochlorococcus marinus subsp. pastoris (strain CCMP1986 / MED4) GN=acs PE=3 SV=1 - [Q7V267_PROMP]	0.3576	1	74.4	6.28
Q7V1Q2	1.71	#N/A	Ferritin OS=Prochlorococcus marinus subsp. pastoris (strain CCMP1986 / MED4) GN=PMM0804 PE=4 SV=1 - [Q7V1Q2_PROMP]	0.4022	1	21.1	5.24
Q7V169	1.71	0	Putative uncharacterized protein OS=Prochlorococcus marinus subsp. pastoris (strain CCMP1986 / MED4) GN=PMM1014 PE=4 SV=1 - [Q7V169_PROMP]	0.3379	1	33.6	9.19
Q7V0V2	1.69	#N/A	Thioredoxin reductase OS=Prochlorococcus marinus subsp. pastoris (strain CCMP1986 / MED4) GN=PMM1150 PE=3 SV=1 - [Q7V0V2_PROMP]	0.3406	1	50	6.18
Q7TUD9	1.69	#N/A	Possible Glycosyl transferase, group 1 OS=Prochlorococcus marinus subsp. pastoris (strain CCMP1986 / MED4) GN=PMM0397 PE=4 SV=1 - [Q7TUD9_PROMP]	0.0928	1	43.3	9.09
Q7V003	1.68	#N/A	Ribose-5-phosphate isomerase A OS=Prochlorococcus marinus subsp. pastoris (strain CCMP1986 / MED4) GN=rpiA PE=3 SV=1 - [RPIA_PROMP]	0.0563	1	24.9	4.97
Q7V1U5	1.67	#N/A	Aromatic-ring hydroxylase (Flavoprotein monooxygenase) OS=Prochlorococcus marinus subsp. pastoris (strain CCMP1986 / MED4) GN=chlP PE=4 SV=1 - [Q7V1U5_PROMP]	0.386	1	49.4	8.75
Q7V3C5	1.67	#N/A	Methylenetetrahydrofolate reductase OS=Prochlorococcus marinus subsp. pastoris (strain CCMP1986 / MED4) GN=PMM0153 PE=3 SV=1 - [Q7V3C5_PROMP]	0.277	1	32.7	8.65
Q7V263	1.65	1.84	Histidine--tRNA ligase OS=Prochlorococcus marinus subsp. pastoris (strain CCMP1986 / MED4) GN=hisS PE=3 SV=1 - [SYH_PROMP]	0.4033	1	49.1	8.15
Q7V2Q6	1.64	0	Putative L-cysteine/cystine lyase OS=Prochlorococcus marinus subsp. pastoris (strain CCMP1986 / MED4) GN=PMM0415 PE=3 SV=1 - [Q7V2Q6_PROMP]	0.2723	1	45.2	7.96
Q7V2W8	1.63	#N/A	Conserved hypothetical OS=Prochlorococcus marinus subsp. pastoris (strain CCMP1986 / MED4) GN=PMM0336 PE=4 SV=1 - [Q7V2W8_PROMP]	0.4852	1	20.4	6.52
Q7V0Y5	1.63	#N/A	Putative uncharacterized protein OS=Prochlorococcus marinus subsp. pastoris (strain CCMP1986 / MED4) GN=PMM1109 PE=4 SV=1 - [Q7V0Y5_PROMP]	0.2995	1	20.8	9.09
Q7V0B5	1.63	#N/A	Putative D-3-phosphoglycerate dehydrogenase (PGDH) OS=Prochlorococcus marinus subsp. pastoris (strain CCMP1986 / MED4) GN=serA PE=3 SV=1 - [Q7V0B5_PROMP]	0.1288	1	56.7	6.01
Q7V0T4	1.63	#N/A	Putative uncharacterized protein OS=Prochlorococcus marinus subsp. pastoris (strain CCMP1986 / MED4) GN=PMM1169 PE=4 SV=1 - [Q7V0T4_PROMP]	0.642	1	9.6	7.12
Q7V1P3	1.62	#N/A	Putative uncharacterized protein OS=Prochlorococcus marinus subsp. pastoris (strain CCMP1986 / MED4) GN=PMM0819 PE=4 SV=1 - [Q7V1P3_PROMP]	0.7172	1	11.5	5.8
Q7V373	1.62	#N/A	Putative uncharacterized protein OS=Prochlorococcus marinus subsp. pastoris (strain CCMP1986 / MED4) GN=PMM0212 PE=4 SV=1 - [Q7V373_PROMP]	0.2151	1	10.4	4.84
Q7UZW9	1.62	1.68	30S ribosomal protein S9 OS=Prochlorococcus marinus subsp. pastoris (strain CCMP1986 / MED4) GN=rpsI PE=3 SV=1 - [RS9_PROMP]	0.5147	1	14.9	10.65
Q7V3B0	1.61	#N/A	NAD(P)H-quinone oxidoreductase subunit H OS=Prochlorococcus marinus subsp. pastoris (strain CCMP1986 / MED4) GN=ndhH PE=3 SV=1 - [NDHH_PROMP]	0.4025	1	45.2	5.97
Q7V368	1.61	#N/A	GTPase obg OS=Prochlorococcus marinus subsp. pastoris (strain CCMP1986 / MED4) GN=obg PE=3 SV=1 - [OBG_PROMP]	0.1437	1	35.4	9.29
Q7V1D0	0	#N/A	Glutamyl-tRNA(Gln) amidotransferase subunit A OS=Prochlorococcus marinus subsp. pastoris (strain CCMP1986 / MED4) GN=gatA PE=3 SV=1 - [GATA_PROMP]	0.2025	1	52.2	5.48
Q7TU30	0	#N/A	50S ribosomal protein L36 OS=Prochlorococcus marinus subsp. pastoris (strain CCMP1986 / MED4) GN=rpmJ PE=3 SV=1 - [RL36_PROMP]	0.6053	1	4.4	11.63
Q7UZI3	0	#N/A	Valine--tRNA ligase OS=Prochlorococcus marinus subsp. pastoris (strain CCMP1986 / MED4) GN=valS PE=3 SV=1 - [SYV_PROMP]	0.3094	1	106.2	7.64
Q7UZL3	0	#N/A	UvrABC system protein B OS=Prochlorococcus marinus subsp. pastoris (strain CCMP1986 / MED4) GN=uvrB PE=3 SV=1 - [UVRB_PROMP]	0.3682	1	77.2	6.11
Q7V0H1	0	#N/A	Putative uncharacterized protein OS=Prochlorococcus marinus subsp. pastoris (strain CCMP1986 / MED4) GN=PMM1287 PE=4 SV=1 - [Q7V0H1_PROMP]	0.2564	1	79.9	5.08
Q7V2C1	0	#N/A	Hydroxyacylglutathione hydrolase OS=Prochlorococcus marinus subsp. pastoris (strain CCMP1986 / MED4) GN=gloB PE=3 SV=1 - [Q7V2C1_PROMP]	0.3455	1	28.5	8.37
Q7V1R5	0	#N/A	Putative uncharacterized protein OS=Prochlorococcus marinus subsp. pastoris (strain CCMP1986 / MED4) GN=PMM0790 PE=4 SV=1 - [Q7V1R5_PROMP]	0.2472	1	20.4	4.08
Q7V0B8	0	#N/A	Pentapeptide repeats OS=Prochlorococcus marinus subsp. pastoris (strain CCMP1986 / MED4) GN=PMM1350 PE=4 SV=1 - [Q7V0B8_PROMP]	0.5156	1	20.9	4.96
Q7V3R4	0	#N/A	DNA gyrase/topoisomerase IV, subunit A OS=Prochlorococcus marinus subsp. pastoris (strain CCMP1986 / MED4) GN=PMM0005 PE=4 SV=1 - [Q7V3R4_PROMP]	0.2177	1	93	9.01
Q7V3F7	0	#N/A	Putative uncharacterized protein OS=Prochlorococcus marinus subsp. pastoris (strain CCMP1986 / MED4) GN=PMM0118 PE=4 SV=1 - [Q7V3F7_PROMP]	0.2155	1	46.1	9.47
Q7V393	0	#N/A	ABC transporter, ATP binding component, possibly for oligopeptides OS=Prochlorococcus marinus subsp. pastoris (strain CCMP1986 / MED4) GN=PMM0192 PE=3 SV=1 - [Q7V393_PROMP]	0.354	1	60.2	9.67
Q7V3Q6	0	#N/A	tRNA-dihydrouridine synthase OS=Prochlorococcus marinus subsp. pastoris (strain CCMP1986 / MED4) GN=PMM0014 PE=3 SV=1 - [Q7V3Q6_PROMP]	0.3563	1	38	8.87
Q7V2L0	0	#N/A	Possible secreted protein MPB70 OS=Prochlorococcus marinus subsp. pastoris (strain CCMP1986 / MED4) GN=PMM0466 PE=4 SV=1 - [Q7V2L0_PROMP]	0.3958	1	65.6	9.28
Q7V0S4	0	#N/A	Signal peptide peptidase SppA (Protease IV) OS=Prochlorococcus marinus subsp. pastoris (strain CCMP1986 / MED4) GN=sppA PE=4 SV=1 - [Q7V0S4_PROMP]	0.3234	1	29.7	9.66
Q7V0R4	0	#N/A	CysQ protein homolog OS=Prochlorococcus marinus subsp. pastoris (strain CCMP1986 / MED4) GN=PMM1192 PE=4 SV=1 - [Q7V0R4_PROMP]	0.3291	1	35.7	7.37

## Sheet: MIT 9313
Supplementary Table 3: Proteins Identified by Mass Spectometry following Pull Down with His-Tagged PSHCP in Prochlorococcus sp MIT 9313
Sample: T.E1 MIT9313
File: DAMC20H13_031
MIT9313 Results
Accession	Score	Control Score	Description	Coverage	# Unique Peptides	MW [kDa]	calc. pI
Q7V667	1096.32	10.96	Putative uncharacterized protein OS=Prochlorococcus marinus (strain MIT 9313) GN=PMT_1307 PE=4 SV=1 - [Q7V667_PROMM]	0.8226	5	6.8	10.67
Q7V7X8	83.94	68.86	Glutamine synthetase OS=Prochlorococcus marinus (strain MIT 9313) GN=glnA PE=3 SV=1 - [Q7V7X8_PROMM]	0.4947	12	52.7	5.26
Q7V7T7	54.76	#N/A	DNA polymerase III, alpha subunit OS=Prochlorococcus marinus (strain MIT 9313) GN=dnaE PE=4 SV=1 - [Q7V7T7_PROMM]	0.2904	1	130.2	5.76
Q7V5W0	32.83	#N/A	Cytochrome c-550 OS=Prochlorococcus marinus (strain MIT 9313) GN=psbV PE=3 SV=1 - [CY550_PROMM]	0.3647	4	18.2	4.94
Q7V6F7	17.9	#N/A	Carbon dioxide-concentrating mechanism protein CcmK OS=Prochlorococcus marinus (strain MIT 9313) GN=ccmK PE=3 SV=1 - [CCMK_PROMM]	0.8738	3	10.6	5.41
Q7V6T3	16.18	25.94	ClpC OS=Prochlorococcus marinus (strain MIT 9313) GN=clpC PE=3 SV=1 - [Q7V6T3_PROMM]	0.1758	1	94.7	5.54
Q7V7E9	13.08	11.1	Putative uncharacterized protein OS=Prochlorococcus marinus (strain MIT 9313) GN=PMT_0799 PE=4 SV=1 - [Q7V7E9_PROMM]	0.1168	1	15.2	5.57
Q7TV66	12.7	#N/A	Photosystem II 12 kDa extrinsic protein OS=Prochlorococcus marinus (strain MIT 9313) GN=psbU PE=3 SV=1 - [PSBU_PROMM]	0.55	1	13.1	5.52
Q7V9C2	10.48	#N/A	Glyceraldehyde 3-phosphate dehydrogenase(NADP+; phosphorylating) OS=Prochlorococcus marinus (strain MIT 9313) GN=gap2 PE=3 SV=1 - [Q7V9C2_PROMM]	0.3138	4	40.5	7.37
Q7V4J7	10.11	5.23	Photosystem I iron-sulfur center OS=Prochlorococcus marinus (strain MIT 9313) GN=psaC PE=3 SV=3 - [PSAC_PROMM]	0.8519	2	8.9	6.71
Q7V539	9.46	#N/A	50S ribosomal protein L2 OS=Prochlorococcus marinus (strain MIT 9313) GN=rplB PE=3 SV=1 - [RL2_PROMM]	0.4321	2	31.7	11.55
Q7V6F8	9.13	#N/A	Ribulose bisphosphate carboxylase large chain OS=Prochlorococcus marinus (strain MIT 9313) GN=cbbL PE=3 SV=1 - [RBL_PROMM]	0.3745	3	52.5	6.19
Q7V899	9.06	#N/A	Putative uncharacterized protein OS=Prochlorococcus marinus (strain MIT 9313) GN=PMT_0464 PE=4 SV=1 - [Q7V899_PROMM]	0.3252	1	12.9	6.74
Q7V564	8.62	#N/A	Photosystem I protein PsaD OS=Prochlorococcus marinus (strain MIT 9313) GN=psaD PE=4 SV=1 - [Q7V564_PROMM]	0.4366	3	15.7	7.18
B9ESL4	8.42	#N/A	Putative uncharacterized protein OS=Prochlorococcus marinus (strain MIT 9313) GN=PMT_2841 PE=4 SV=1 - [B9ESL4_PROMM]	0.2273	1	4.7	8.62
Q7V521	7.39	#N/A	50S ribosomal protein L13 OS=Prochlorococcus marinus (strain MIT 9313) GN=rplM PE=3 SV=1 - [RL13_PROMM]	0.3533	2	16.8	10.46
Q7V5S7	7.27	#N/A	ATP synthase subunit alpha OS=Prochlorococcus marinus (strain MIT 9313) GN=atpA PE=3 SV=1 - [ATPA_PROMM]	0.2871	1	54	5.08
Q7V500	6.99	#N/A	Elongation factor Tu OS=Prochlorococcus marinus (strain MIT 9313) GN=tuf PE=3 SV=1 - [EFTU_PROMM]	0.3459	2	43.6	5.02
Q7V5P3	6.63	#N/A	DNA-directed RNA polymerase subunit beta' OS=Prochlorococcus marinus (strain MIT 9313) GN=rpoC2 PE=3 SV=1 - [RPOC2_PROMM]	0.1951	3	149.4	5.33
Q7V511	6.39	#N/A	Photosystem I P700 chlorophyll a apoprotein A2 OS=Prochlorococcus marinus (strain MIT 9313) GN=psaB PE=3 SV=1 - [PSAB_PROMM]	0.0975	2	83.2	6.81
Q7V425	6.35	#N/A	Nucleoside diphosphate kinase OS=Prochlorococcus marinus (strain MIT 9313) GN=ndk PE=3 SV=1 - [NDK_PROMM]	0.3158	1	16.6	5.9
Q7V5Y9	6.29	#N/A	Bacterial DNA-binding protein OS=Prochlorococcus marinus (strain MIT 9313) GN=PMT_1395 PE=3 SV=1 - [Q7V5Y9_PROMM]	0.4835	2	9.8	9.99
Q7V5P2	5.56	#N/A	DNA-directed RNA polymerase subunit gamma OS=Prochlorococcus marinus (strain MIT 9313) GN=rpoC1 PE=3 SV=1 - [RPOC1_PROMM]	0.1703	2	72.2	6.09
Q7V870	5.49	#N/A	Ferritin OS=Prochlorococcus marinus (strain MIT 9313) GN=PMT_0499 PE=4 SV=1 - [Q7V870_PROMM]	0.1719	1	21.2	5.21
Q7TUS4	5.2	#N/A	60 kDa chaperonin 2 OS=Prochlorococcus marinus (strain MIT 9313) GN=groL2 PE=3 SV=1 - [CH602_PROMM]	0.4191	2	57.4	5.01
Q7V476	5	#N/A	50S ribosomal protein L7/L12 OS=Prochlorococcus marinus (strain MIT 9313) GN=rplL PE=3 SV=1 - [RL7_PROMM]	0.2519	2	13.2	4.83
Q7V5A4	4.57	#N/A	30S ribosomal protein S1, homolog A OS=Prochlorococcus marinus (strain MIT 9313) GN=rps1a PE=4 SV=1 - [Q7V5A4_PROMM]	0.3379	1	40.5	4.72
Q7V5G0	4.57	#N/A	Putative uncharacterized protein OS=Prochlorococcus marinus (strain MIT 9313) GN=PMT_1600 PE=4 SV=1 - [Q7V5G0_PROMM]	0.3165	2	25.7	4.7
Q7V4H2	4.56	#N/A	Possible porin OS=Prochlorococcus marinus (strain MIT 9313) GN=som PE=4 SV=1 - [Q7V4H2_PROMM]	0.2379	2	62.2	4.34
Q7V643	4.35	#N/A	60 kDa chaperonin 1 OS=Prochlorococcus marinus (strain MIT 9313) GN=groL1 PE=3 SV=1 - [CH601_PROMM]	0.2438	2	59.4	4.93
Q7V5P9	4.05	#N/A	Putative uncharacterized protein OS=Prochlorococcus marinus (strain MIT 9313) GN=PMT_1499 PE=4 SV=1 - [Q7V5P9_PROMM]	0.3077	1	14.6	5.27
Q7TTH6	4.04	#N/A	Photosystem Q(B) protein OS=Prochlorococcus marinus (strain MIT 9313) GN=psbA1 PE=3 SV=1 - [PSBA_PROMM]	0.1173	1	39.4	6.02
Q7V5C6	4.02	#N/A	Putative uncharacterized protein OS=Prochlorococcus marinus (strain MIT 9313) GN=PMT_1638 PE=4 SV=1 - [Q7V5C6_PROMM]	0.2126	1	14.5	8.51
Q7V606	3.67	#N/A	Polyribonucleotide nucleotidyltransferase OS=Prochlorococcus marinus (strain MIT 9313) GN=pnp PE=3 SV=1 - [PNP_PROMM]	0.249	1	78.1	5.74
Q7V5X7	3.58	#N/A	Peptide methionine sulfoxide reductase MsrA OS=Prochlorococcus marinus (strain MIT 9313) GN=msrA PE=3 SV=1 - [Q7V5X7_PROMM]	0.139	1	25.5	6
Q7V808	3.28	#N/A	D-fructose 1,6-bisphosphatase class 2/sedoheptulose 1,7-bisphosphatase OS=Prochlorococcus marinus (strain MIT 9313) GN=PMT_0568 PE=3 SV=1 - [FBSB_PROMM]	0.2485	1	35.1	5.24
Q7TV43	3.16	#N/A	30S ribosomal protein S16 OS=Prochlorococcus marinus (strain MIT 9313) GN=rpsP PE=3 SV=1 - [RS16_PROMM]	0.1885	1	13.5	10.23
Q7V5U2	3.14	#N/A	ATP synthase subunit beta OS=Prochlorococcus marinus (strain MIT 9313) GN=atpD PE=3 SV=1 - [ATPB_PROMM]	0.3566	1	52.1	5.17
Q7V9B9	2.83	#N/A	Elongation factor P OS=Prochlorococcus marinus (strain MIT 9313) GN=efp PE=3 SV=1 - [EFP_PROMM]	0.2419	1	20.5	5.14
Q7V991	2.78	#N/A	Trigger factor OS=Prochlorococcus marinus (strain MIT 9313) GN=tig PE=3 SV=1 - [TIG_PROMM]	0.2276	1	52.8	4.88
Q7V4J4	2.72	#N/A	Transketolase OS=Prochlorococcus marinus (strain MIT 9313) GN=tktA PE=4 SV=1 - [Q7V4J4_PROMM]	0.0658	1	72.3	5.83
Q7V5N6	2.71	#N/A	Sulfatase OS=Prochlorococcus marinus (strain MIT 9313) GN=PMT_1515 PE=4 SV=1 - [Q7V5N6_PROMM]	0.2303	1	87.4	5.85
Q7V4F0	2.66	#N/A	RNA-binding region RNP-1 (RNA recognition motif) OS=Prochlorococcus marinus (strain MIT 9313) GN=PMT_2002 PE=4 SV=1 - [Q7V4F0_PROMM]	0.7347	1	15.9	8.76
Q7V531	2.65	#N/A	50S ribosomal protein L6 OS=Prochlorococcus marinus (strain MIT 9313) GN=rplF PE=3 SV=1 - [RL6_PROMM]	0.1844	1	19.1	10.07
Q7V523	2.52	#N/A	DNA-directed RNA polymerase subunit alpha OS=Prochlorococcus marinus (strain MIT 9313) GN=rpoA PE=3 SV=1 - [RPOA_PROMM]	0.2468	1	34.2	4.75
Q7TUQ7	2.46	#N/A	ABC Transporter, ATP binding component OS=Prochlorococcus marinus (strain MIT 9313) GN=PMT_1605 PE=3 SV=1 - [Q7TUQ7_PROMM]	0.3931	1	29	4.72
Q7TUS2	2.45	#N/A	ATP synthase epsilon chain OS=Prochlorococcus marinus (strain MIT 9313) GN=atpC PE=3 SV=1 - [ATPE_PROMM]	0.2782	1	14	4.92
Q7V6R5	2.43	#N/A	RNA-binding protein RbpD OS=Prochlorococcus marinus (strain MIT 9313) GN=rbpD PE=4 SV=1 - [Q7V6R5_PROMM]	0.4414	1	11.8	5.05
Q7V8K0	2.42	#N/A	Putative uncharacterized protein OS=Prochlorococcus marinus (strain MIT 9313) GN=PMT_0345 PE=3 SV=1 - [Q7V8K0_PROMM]	0.242	1	55.9	6.62
Q7V653	2.3	#N/A	Apocytochrome f OS=Prochlorococcus marinus (strain MIT 9313) GN=petA PE=3 SV=1 - [CYF_PROMM]	0.3323	1	33.3	5.57
Q7V6B4	2.21	#N/A	Possible alpha-ribazole-5'-P phosphatase OS=Prochlorococcus marinus (strain MIT 9313) GN=cobC PE=4 SV=1 - [Q7V6B4_PROMM]	0.2167	1	48.7	6.6
Q7V7V6	2.19	#N/A	Putative uncharacterized protein OS=Prochlorococcus marinus (strain MIT 9313) GN=PMT_0626 PE=4 SV=1 - [Q7V7V6_PROMM]	0.1139	1	16.9	4.6
Q7V5K1	2.13	#N/A	Pentapeptide repeats OS=Prochlorococcus marinus (strain MIT 9313) GN=PMT_1554 PE=4 SV=1 - [Q7V5K1_PROMM]	0.2823	1	22.9	5.47
Q7V669	2.12	#N/A	Methionine aminopeptidase OS=Prochlorococcus marinus (strain MIT 9313) GN=map PE=3 SV=1 - [Q7V669_PROMM]	0.2473	1	30.2	6.29
Q7V5A2	2.05	#N/A	S-adenosylmethionine synthase OS=Prochlorococcus marinus (strain MIT 9313) GN=metK PE=3 SV=1 - [METK_PROMM]	0.179	1	44.9	5.26
Q7V841	2.03	#N/A	Phosphoribulokinase OS=Prochlorococcus marinus (strain MIT 9313) GN=prk PE=3 SV=1 - [Q7V841_PROMM]	0.39	1	33.6	6.4
Q7V9A4	2.03	#N/A	Sulfolipid (UDP-sulfoquinovose) biosynthesis protein OS=Prochlorococcus marinus (strain MIT 9313) GN=sqdB PE=4 SV=1 - [Q7V9A4_PROMM]	0.2161	1	44.2	6.48
Q7V8D4	2.03	#N/A	Putative uncharacterized protein OS=Prochlorococcus marinus (strain MIT 9313) GN=PMT_0421 PE=4 SV=1 - [Q7V8D4_PROMM]	0.375	1	22.2	5.68
Q7TUN6	2	#N/A	S1 RNA binding domain:Ribonuclease E and G OS=Prochlorococcus marinus (strain MIT 9313) GN=PMT_1789 PE=4 SV=1 - [Q7TUN6_PROMM]	0.2226	1	70	5.54
Q7V8U9	1.98	#N/A	30S ribosomal protein S4 OS=Prochlorococcus marinus (strain MIT 9313) GN=rpsD PE=3 SV=1 - [RS4_PROMM]	0.4505	1	22.9	10.35
Q7V5M6	1.88	#N/A	N utilization substance protein A OS=Prochlorococcus marinus (strain MIT 9313) GN=nusA PE=4 SV=1 - [Q7V5M6_PROMM]	0.1971	1	54.3	4.55
Q7V561	1.87	#N/A	Phosphoenolpyruvate carboxylase OS=Prochlorococcus marinus (strain MIT 9313) GN=ppc PE=3 SV=1 - [CAPP_PROMM]	0.238	1	114.2	6.28
Q7TUP0	1.87	#N/A	Alanine racemase OS=Prochlorococcus marinus (strain MIT 9313) GN=PMT_1763 PE=3 SV=1 - [Q7TUP0_PROMM]	0.299	1	43	7.97
Q7TUU3	1.86	#N/A	Possible Photosystem II reaction center Psb27 protein OS=Prochlorococcus marinus (strain MIT 9313) GN=psb27 PE=4 SV=1 - [Q7TUU3_PROMM]	0.226	1	16.2	8.03
Q7V836	1.86	#N/A	Fructose-bisphosphate/sedoheptulose-1,7-bisphosph ate aldolase OS=Prochlorococcus marinus (strain MIT 9313) GN=cbbA,cfxA,fbaA,fda PE=4 SV=1 - [Q7V836_PROMM]	0.1064	1	38.6	5.76
Q7V4Q3	1.82	#N/A	Ycf48-like protein OS=Prochlorococcus marinus (strain MIT 9313) GN=PMT_1895 PE=3 SV=1 - [YC48L_PROMM]	0.1045	1	36.4	5.27

## Sheet: WH 8102
Supplementary Table 3: Proteins Identified by Mass Spectometry following Pull Down with His-Tagged PSHCP in Synechococcus WH 8102
Sample: T.E1 WH8102
File: DAMC20H13_029
WH8102 Results
Accession	Score	Control Score	Description	Coverage	# Unique Peptides	MW [kDa]	calc. pI
Q7U582	1165.41	18.26	Putative uncharacterized protein OS=Synechococcus sp. (strain WH8102) GN=SYNW1825 PE=4 SV=1 - [Q7U582_SYNPX]	0.9032	5	6.8	10.67
Q7U5I8	108.75	73.65	Ribulose bisphosphate carboxylase large chain OS=Synechococcus sp. (strain WH8102) GN=cbbL PE=3 SV=1 - [RBL_SYNPX]	0.5287	16	52.8	6.39
Q7U3R0	61.32	27.06	Rubredoxin OS=Synechococcus sp. (strain WH8102) GN=SYNW2369 PE=3 SV=1 - [Q7U3R0_SYNPX]	0.4937	8	25.9	5.08
Q7U646	60.35	29.83	1,4-alpha-glucan branching enzyme GlgB OS=Synechococcus sp. (strain WH8102) GN=glgB PE=3 SV=1 - [GLGB_SYNPX]	0.3277	11	88.8	5.78
Q7U739	54.69	10.45	Ribonucleotide reductase (Class II) OS=Synechococcus sp. (strain WH8102) GN=nrdJ PE=4 SV=1 - [Q7U739_SYNPX]	0.3595	12	86.5	5.39
Q7U839	52.13	10.88	Phosphoribulokinase OS=Synechococcus sp. (strain WH8102) GN=cbbP PE=3 SV=1 - [Q7U839_SYNPX]	0.53	8	33.5	6.01
Q7U9W1	49.67	7.82	Transketolase OS=Synechococcus sp. (strain WH8102) GN=tktA PE=4 SV=1 - [Q7U9W1_SYNPX]	0.4559	12	72.2	5.78
Q7U4Q0	49.03	30.72	C-phycoerythrin class I beta chain OS=Synechococcus sp. (strain WH8102) GN=cpeB PE=3 SV=1 - [Q7U4Q0_SYNPX]	0.625	5	19.1	6.58
Q7U9A0	45.41	45.31	Putative uncharacterized protein OS=Synechococcus sp. (strain WH8102) GN=SYNW0358 PE=4 SV=1 - [Q7U9A0_SYNPX]	0.3605	1	10.1	10.13
Q7U4Q1	43.86	19.62	C-phycoerythrin class I alpha chain OS=Synechococcus sp. (strain WH8102) GN=cpeA PE=3 SV=1 - [Q7U4Q1_SYNPX]	0.7256	5	17.8	5.63
P0A318	41.12	14.62	C-phycoerythrin class 2 subunit beta OS=Synechococcus sp. (strain WH8102) GN=mpeB PE=3 SV=1 - [PHEB2_SYNPX]	0.5449	5	18.1	5.54
Q7U8X4	33.81	5.49	Allophycocyanin alpha chain OS=Synechococcus sp. (strain WH8102) GN=apcA PE=3 SV=1 - [Q7U8X4_SYNPX]	0.5466	5	17.4	4.83
Q7U7B2	30.77	10.42	Glutamine synthetase OS=Synechococcus sp. (strain WH8102) GN=glnA PE=3 SV=1 - [Q7U7B2_SYNPX]	0.5032	10	52.4	5.38
P0A316	27.85	16.19	C-phycoerythrin class 2 subunit alpha OS=Synechococcus sp. (strain WH8102) GN=mpeA PE=3 SV=1 - [PHEA2_SYNPX]	0.3879	3	17.7	7.78
P0A4S5	27.2	16	Ribulose bisphosphate carboxylase small chain OS=Synechococcus sp. (strain WH8102) GN=cbbS PE=3 SV=1 - [RBS_SYNPX]	0.4425	2	12.9	4.91
Q7U4E5	23.46	20.27	Photosystem I P700 chlorophyll a apoprotein A2 OS=Synechococcus sp. (strain WH8102) GN=psaB PE=3 SV=1 - [PSAB_SYNPX]	0.1859	5	81.8	6.89
Q7UA16	23.04	1.96	Cell-surface-associated polypeptide SwmA OS=Synechococcus sp. (strain WH8102) GN=swmA PE=4 SV=1 - [Q7UA16_SYNPX]	0.1222	5	83.5	4.16
Q7U833	22.78	12.63	Fructose-bisphosphate/sedoheptulose-1,7-bisphosph ate aldolase OS=Synechococcus sp. (strain WH8102) GN=cbbA,cfxA,fbaA,fda PE=4 SV=1 - [Q7U833_SYNPX]	0.3137	5	38.5	5.62
P0A329	21.62	11.81	Carbon dioxide-concentrating mechanism protein CcmK OS=Synechococcus sp. (strain WH8102) GN=ccmK PE=3 SV=1 - [CCMK_SYNPX]	0.5631	3	10.6	5.41
Q7U4D7	19.07	#N/A	Ferredoxin-dependent glutamate synthase, Fd-GOGAT OS=Synechococcus sp. (strain WH8102) GN=glsF PE=4 SV=1 - [Q7U4D7_SYNPX]	0.2655	9	163.9	5.99
Q7U643	18.4	10.35	Type I copper blue protein: plastocyanin OS=Synechococcus sp. (strain WH8102) GN=petE PE=4 SV=1 - [Q7U643_SYNPX]	0.1513	1	12.7	4.98
Q7U4S4	18.38	2.11	Possible phycobilisome linker polypeptide OS=Synechococcus sp. (strain WH8102) GN=SYNW1989 PE=4 SV=1 - [Q7U4S4_SYNPX]	0.3867	5	32.8	8.92
Q7U7P3	16.77	25.96	Endopeptidase Clp ATP-binding chain C OS=Synechococcus sp. (strain WH8102) GN=clpC PE=3 SV=1 - [Q7U7P3_SYNPX]	0.3735	1	92.9	5.5
Q7U4E4	16.41	16.46	Photosystem I P700 chlorophyll a apoprotein A1 OS=Synechococcus sp. (strain WH8102) GN=psaA PE=3 SV=1 - [PSAA_SYNPX]	0.1265	4	83.6	7.21
Q7TTV8	16.1	4.68	Putative O-Acetyl homoserine sulfhydrylase OS=Synechococcus sp. (strain WH8102) GN=cysD PE=3 SV=1 - [Q7TTV8_SYNPX]	0.3539	7	47.1	5.73
Q7U5B0	15.31	#N/A	Putative iron ABC transporter, substrate binding protein OS=Synechococcus sp. (strain WH8102) GN=futA,sfuA PE=4 SV=1 - [Q7U5B0_SYNPX]	0.2968	3	37.7	5.63
Q7U4R4	14.39	5.18	Phycobilisome linker polypeptide OS=Synechococcus sp. (strain WH8102) GN=SYNW2000 PE=4 SV=1 - [Q7U4R4_SYNPX]	0.4745	7	59.4	8.81
Q7U9F4	13.99	#N/A	ATP-sulfurylase OS=Synechococcus sp. (strain WH8102) GN=cysD PE=4 SV=1 - [Q7U9F4_SYNPX]	0.3205	5	43.2	6.04
Q7U953	13.79	8.7	Putative uncharacterized protein OS=Synechococcus sp. (strain WH8102) GN=SYNW0406 PE=4 SV=1 - [Q7U953_SYNPX]	0.3825	5	22.6	5.57
Q7U5E8	13.33	9.13	Transaldolase OS=Synechococcus sp. (strain WH8102) GN=tal PE=3 SV=1 - [TAL_SYNPX]	0.3641	4	42.6	4.84
Q7U3S1	13.2	9.74	Nucleoside diphosphate kinase OS=Synechococcus sp. (strain WH8102) GN=ndk PE=3 SV=1 - [NDK_SYNPX]	0.3245	4	16.5	5.58
P0A418	12.55	8.07	Photosystem I iron-sulfur center OS=Synechococcus sp. (strain WH8102) GN=psaC PE=3 SV=2 - [PSAC_SYNPX]	0.9259	3	8.8	5.33
Q7U4P5	11.97	3.37	R-phycocyanin II beta chain OS=Synechococcus sp. (strain WH8102) GN=rpcB PE=3 SV=1 - [Q7U4P5_SYNPX]	0.4477	4	18	5.27
Q7UA55	11.18	#N/A	Soluble hydrogenase small subunit OS=Synechococcus sp. (strain WH8102) GN=DHSS PE=3 SV=1 - [Q7UA55_SYNPX]	0.1838	3	43.8	7.37
Q7U4R5	11.07	3.91	Phycobilisome linker polypeptide OS=Synechococcus sp. (strain WH8102) GN=cpeC PE=4 SV=1 - [Q7U4R5_SYNPX]	0.3776	5	33.1	6.81
Q7U8W5	10.91	7.18	ATP synthase subunit alpha OS=Synechococcus sp. (strain WH8102) GN=atpA PE=3 SV=1 - [ATPA_SYNPX]	0.3636	4	54	5.16
Q7U8U7	10.19	#N/A	ATP synthase subunit beta OS=Synechococcus sp. (strain WH8102) GN=atpD PE=3 SV=1 - [ATPB_SYNPX]	0.2033	3	51.9	5.12
Q7U8X5	9.96	6.17	Allophycocyanin beta chain OS=Synechococcus sp. (strain WH8102) GN=apcB PE=3 SV=1 - [Q7U8X5_SYNPX]	0.5185	4	17.5	5.07
Q7U6S1	9.36	#N/A	S-methyl-5'-thioadenosine phosphorylase OS=Synechococcus sp. (strain WH8102) GN=mtnP PE=3 SV=1 - [Q7U6S1_SYNPX]	0.3478	3	33	6.34
Q7U7P5	9.35	#N/A	Diaminopimelate decarboxylase OS=Synechococcus sp. (strain WH8102) GN=lysA PE=3 SV=1 - [Q7U7P5_SYNPX]	0.2898	3	49.8	5.52
Q7U3V0	9.33	#N/A	Phosphoglycerate kinase OS=Synechococcus sp. (strain WH8102) GN=pgk PE=3 SV=1 - [PGK_SYNPX]	0.306	4	41.8	5.21
Q7U8D4	9.13	#N/A	Thioredoxin reductase OS=Synechococcus sp. (strain WH8102) GN=SYNW0687 PE=3 SV=1 - [Q7U8D4_SYNPX]	0.1882	2	49	5.67
Q7U6X3	8.86	#N/A	Thioredoxin peroxidase OS=Synechococcus sp. (strain WH8102) GN=tpx PE=4 SV=1 - [Q7U6X3_SYNPX]	0.345	2	22.2	4.75
Q7U5S6	8.86	1.8	Pyruvate dehydrogenase E1 alpha subunit OS=Synechococcus sp. (strain WH8102) GN=pdhA PE=4 SV=1 - [Q7U5S6_SYNPX]	0.3989	2	39.8	5.41
Q7U8Q5	8.74	5.8	UDP-N-acetylglucosamine acyltransferase OS=Synechococcus sp. (strain WH8102) GN=lpxA PE=3 SV=1 - [Q7U8Q5_SYNPX]	0.1636	3	29.3	7.03
Q7UA32	8.64	#N/A	Putative uncharacterized protein OS=Synechococcus sp. (strain WH8102) GN=SYNW0068 PE=4 SV=1 - [Q7UA32_SYNPX]	0.267	3	73.2	8.81
Q7U8K4	8.46	#N/A	DNA-directed RNA polymerase subunit beta OS=Synechococcus sp. (strain WH8102) GN=rpoB PE=3 SV=1 - [RPOB_SYNPX]	0.3017	4	122.4	5.66
Q7U8S5	8.45	#N/A	Cytochrome c-550 OS=Synechococcus sp. (strain WH8102) GN=psbV PE=3 SV=2 - [CY550_SYNPX]	0.3059	3	18.3	4.81
Q7U4J7	8.45	#N/A	50S ribosomal protein L2 OS=Synechococcus sp. (strain WH8102) GN=rplB PE=3 SV=1 - [RL2_SYNPX]	0.3902	3	31.6	11.49
Q7U807	8.39	2.25	4-hydroxy-tetrahydrodipicolinate reductase OS=Synechococcus sp. (strain WH8102) GN=dapB PE=3 SV=1 - [DAPB_SYNPX]	0.2347	4	29.1	5.44
Q7U6T0	8.38	#N/A	Glucose-6-phosphate isomerase OS=Synechococcus sp. (strain WH8102) GN=pgi PE=3 SV=1 - [G6PI_SYNPX]	0.3811	4	60.2	5.44
Q7U4Q6	8.19	#N/A	C-phycoerythrin class II gamma chain, linker polypeptide OS=Synechococcus sp. (strain WH8102) GN=mpeC PE=4 SV=1 - [Q7U4Q6_SYNPX]	0.2833	2	31.9	8.92
Q7U675	7.97	#N/A	Putative uncharacterized protein OS=Synechococcus sp. (strain WH8102) GN=SYNW1464 PE=4 SV=1 - [Q7U675_SYNPX]	0.3616	2	19.7	6.44
Q7U8K3	7.75	1.86	DNA-directed RNA polymerase subunit gamma OS=Synechococcus sp. (strain WH8102) GN=rpoC1 PE=3 SV=1 - [RPOC1_SYNPX]	0.2319	3	72.2	6.06
Q7U4B7	7.17	1.85	Phosphoglucomutase OS=Synechococcus sp. (strain WH8102) GN=pgm PE=3 SV=1 - [Q7U4B7_SYNPX]	0.279	2	58.8	5.17
Q7U8K2	7.14	#N/A	DNA-directed RNA polymerase subunit beta' OS=Synechococcus sp. (strain WH8102) GN=rpoC2 PE=3 SV=1 - [RPOC2_SYNPX]	0.1833	3	148.4	5.2
Q7U8E4	6.8	#N/A	Photosystem II chlorophyll-binding protein CP43 OS=Synechococcus sp. (strain WH8102) GN=psbC PE=4 SV=1 - [Q7U8E4_SYNPX]	0.2641	3	50.6	6.67
Q7TTX4	6.72	#N/A	dCTP deaminase OS=Synechococcus sp. (strain WH8102) GN=dcd PE=4 SV=1 - [Q7TTX4_SYNPX]	0.3452	2	22.3	6.04
Q7U8X3	6.66	1.66	Anchor polypeptide LCM OS=Synechococcus sp. (strain WH8102) GN=apcE PE=4 SV=1 - [Q7U8X3_SYNPX]	0.2035	3	104.9	9.39
Q7U515	6.46	#N/A	Polyribonucleotide nucleotidyltransferase OS=Synechococcus sp. (strain WH8102) GN=pnp PE=3 SV=1 - [PNP_SYNPX]	0.2677	3	77.5	5.26
Q7U5R8	6.41	#N/A	Dihydrolipoyl dehydrogenase OS=Synechococcus sp. (strain WH8102) GN=lpdA PE=3 SV=1 - [Q7U5R8_SYNPX]	0.2958	3	51.3	5.8
Q7U771	6.36	#N/A	Ribulose-phosphate 3-epimerase OS=Synechococcus sp. (strain WH8102) GN=rpe PE=3 SV=1 - [Q7U771_SYNPX]	0.2403	2	28.3	5.5
Q7U4D2	6.28	3.74	Elongation factor G OS=Synechococcus sp. (strain WH8102) GN=fusA PE=3 SV=1 - [EFG_SYNPX]	0.4304	2	75.1	5.03
Q7UA70	6	6.04	Glyceraldehyde 3-phosphate dehydrogenase (NADP+) OS=Synechococcus sp. (strain WH8102) GN=gap2 PE=3 SV=1 - [Q7UA70_SYNPX]	0.478	3	37.1	5.95
Q7TTX1	5.83	2.07	60 kDa chaperonin 1 OS=Synechococcus sp. (strain WH8102) GN=groL1 PE=3 SV=1 - [CH601_SYNPX]	0.3879	2	57.1	5.01
Q7U5K9	5.69	0	30S ribosomal protein S4 OS=Synechococcus sp. (strain WH8102) GN=rpsD PE=3 SV=1 - [RS4_SYNPX]	0.4059	2	22.9	10.24
Q7U4M3	5.54	#N/A	Photosystem I reaction center subunit II (PsaD) OS=Synechococcus sp. (strain WH8102) GN=psaD PE=4 SV=1 - [Q7U4M3_SYNPX]	0.2308	1	15.7	8.65
Q7TTT8	5.47	#N/A	Putative Carboxysome shell polypeptide CsoS3 OS=Synechococcus sp. (strain WH8102) GN=csoS3 PE=4 SV=1 - [Q7TTT8_SYNPX]	0.3247	2	63.8	6.98
Q7U8V3	5.34	#N/A	Putative aminopeptidase P OS=Synechococcus sp. (strain WH8102) GN=pepP PE=3 SV=1 - [Q7U8V3_SYNPX]	0.2285	1	47.8	5.29
Q7U6H4	5.29	#N/A	RNA-binding protein OS=Synechococcus sp. (strain WH8102) GN=SYNW1364 PE=4 SV=1 - [Q7U6H4_SYNPX]	0.5412	1	9.7	5.01
Q7U5I6	5.19	#N/A	Putative uncharacterized protein OS=Synechococcus sp. (strain WH8102) GN=SYNW1721 PE=4 SV=1 - [Q7U5I6_SYNPX]	0.4828	2	28.2	6.55
Q7U4V9	4.9	#N/A	Putative glycerol-3-phosphate dehydrogenase OS=Synechococcus sp. (strain WH8102) GN=SYNW1954 PE=3 SV=1 - [Q7U4V9_SYNPX]	0.1619	1	56.6	6.71
Q7U8S7	4.68	1.98	Ferredoxin OS=Synechococcus sp. (strain WH8102) GN=petF4 PE=4 SV=1 - [Q7U8S7_SYNPX]	0.1212	1	10.7	4.09
Q7U4D1	4.66	7.48	Elongation factor Tu OS=Synechococcus sp. (strain WH8102) GN=tuf PE=3 SV=1 - [EFTU_SYNPX]	0.3634	2	43.6	5
Q7TTI2	4.54	3.38	Photosystem II D2 protein OS=Synechococcus sp. (strain WH8102) GN=psbD1 PE=3 SV=1 - [PSBD_SYNPX]	0.2365	2	39.3	5.55
Q7U645	4.5	#N/A	Uroporphyrinogen decarboxylase OS=Synechococcus sp. (strain WH8102) GN=hemE PE=3 SV=1 - [DCUP_SYNPX]	0.2472	1	38.8	5.73
Q7U470	4.49	#N/A	6-pyruvoyl-tetrahydropterin synthase homolog OS=Synechococcus sp. (strain WH8102) GN=SYNW2201 PE=4 SV=1 - [Q7U470_SYNPX]	0.232	1	33.7	6.32
Q7U8U6	4.43	#N/A	Putative uncharacterized protein OS=Synechococcus sp. (strain WH8102) GN=SYNW0515 PE=4 SV=1 - [Q7U8U6_SYNPX]	0.2374	1	25.5	6.27
Q7U6S4	4.23	#N/A	N-acetyl-gamma-glutamyl-phosphate reductase OS=Synechococcus sp. (strain WH8102) GN=argC PE=3 SV=1 - [ARGC_SYNPX]	0.2353	2	38.3	6.44
Q7U8N1	4.14	#N/A	Putative GPH family sugar transporter OS=Synechococcus sp. (strain WH8102) GN=SYNW0583 PE=4 SV=1 - [Q7U8N1_SYNPX]	0.1403	1	47.2	9.63
Q7U608	4.1	#N/A	Probable glutathione reductase (NADPH) OS=Synechococcus sp. (strain WH8102) GN=gshR PE=3 SV=1 - [Q7U608_SYNPX]	0.0791	2	48.1	6.21
Q7U4T1	4.02	#N/A	Photosystem II chlorophyll-binding protein CP47 OS=Synechococcus sp. (strain WH8102) GN=psbB PE=4 SV=1 - [Q7U4T1_SYNPX]	0.1965	2	57.3	5.96
Q7U5D3	3.91	#N/A	Putative carbohydrate kinase, pfkB family OS=Synechococcus sp. (strain WH8102) GN=SYNW1774 PE=4 SV=1 - [Q7U5D3_SYNPX]	0.3234	2	35.1	4.79
Q7U5C2	3.87	#N/A	Porphobilinogen deaminase OS=Synechococcus sp. (strain WH8102) GN=hemC PE=3 SV=1 - [HEM3_SYNPX]	0.4006	2	34.3	5.81
Q7U7B0	3.79	#N/A	Serine:pyruvate/alanine:glyoxylate aminotransferase OS=Synechococcus sp. (strain WH8102) GN=spt PE=3 SV=1 - [Q7U7B0_SYNPX]	0.1429	1	42.9	6.28
Q7U3C8	3.75	#N/A	Formyltetrahydrofolate deformylase OS=Synechococcus sp. (strain WH8102) GN=purU PE=4 SV=1 - [Q7U3C8_SYNPX]	0.2581	1	30.9	6.71
Q7TTT6	3.75	1.66	60 kDa chaperonin 2 OS=Synechococcus sp. (strain WH8102) GN=groL2 PE=3 SV=1 - [CH602_SYNPX]	0.2153	2	58.9	4.91
Q7U8R3	3.66	#N/A	Circadian clock protein kinase KaiC OS=Synechococcus sp. (strain WH8102) GN=kaiC PE=3 SV=1 - [KAIC_SYNPX]	0.2891	1	56.9	6.37
Q7U5T0	3.6	#N/A	Putative uncharacterized protein OS=Synechococcus sp. (strain WH8102) GN=SYNW1615 PE=4 SV=1 - [Q7U5T0_SYNPX]	0.0494	1	25.2	9.47
Q7U8Y1	3.5	#N/A	Possible glycosyltransferase OS=Synechococcus sp. (strain WH8102) GN=SYNW0478 PE=4 SV=1 - [Q7U8Y1_SYNPX]	0.1154	1	136.3	6.77
Q7U605	3.48	#N/A	Chromosomal replication initiator protein DnaA OS=Synechococcus sp. (strain WH8102) GN=dnaA PE=3 SV=1 - [DNAA_SYNPX]	0.3097	1	51	7.53
Q7U514	3.35	#N/A	CysQ protein homolog OS=Synechococcus sp. (strain WH8102) GN=SYNW1898 PE=4 SV=1 - [Q7U514_SYNPX]	0.1213	1	32.6	4.97
Q7U4R3	3.25	#N/A	Possible phycobilisome linker polypeptide OS=Synechococcus sp. (strain WH8102) GN=cpeE PE=4 SV=1 - [Q7U4R3_SYNPX]	0.1721	1	27	7.05
Q7U9I3	3.23	#N/A	Putative uncharacterized protein OS=Synechococcus sp. (strain WH8102) GN=SYNW0273 PE=3 SV=1 - [Q7U9I3_SYNPX]	0.1781	1	16.3	9.06
Q7U4I9	3	#N/A	50S ribosomal protein L24 OS=Synechococcus sp. (strain WH8102) GN=rplX PE=3 SV=1 - [RL24_SYNPX]	0.5847	1	13.1	10.04
Q7U4F0	2.9	#N/A	Putative photosystem I reaction center subunit XI (PsaL) OS=Synechococcus sp. (strain WH8102) GN=psaL PE=4 SV=1 - [Q7U4F0_SYNPX]	0.1104	1	17.3	6.49
Q7U859	2.68	#N/A	Uncharacterized protein OS=Synechococcus sp. (strain WH8102) GN=SYNW0765 PE=4 SV=1 - [Q7U859_SYNPX]	0.0693	1	21.3	4.94
Q7UA48	2.67	#N/A	Sulfolipid (UDP-sulfoquinovose) biosynthesis protein OS=Synechococcus sp. (strain WH8102) GN=sqdB PE=4 SV=1 - [Q7UA48_SYNPX]	0.191	1	44.3	5.99
Q7U7K0	2.63	5.13	Uncharacterized protein OS=Synechococcus sp. (strain WH8102) GN=SYNW0981 PE=4 SV=1 - [Q7U7K0_SYNPX]	0.5176	1	9.5	9.74
Q7U4H7	2.63	3.68	DNA-directed RNA polymerase subunit alpha OS=Synechococcus sp. (strain WH8102) GN=rpoA PE=3 SV=1 - [RPOA_SYNPX]	0.2308	1	34	4.55
Q7U6Q7	2.63	#N/A	Putative glucosyl-glycerol-phosphate synthase [UI:98406036] OS=Synechococcus sp. (strain WH8102) GN=ggpS PE=4 SV=1 - [Q7U6Q7_SYNPX]	0.2687	1	56	5.78
Q7U622	2.57	#N/A	Putative uncharacterized protein OS=Synechococcus sp. (strain WH8102) GN=SYNW1518 PE=4 SV=1 - [Q7U622_SYNPX]	0.3252	1	13	6.74
Q7U4H9	2.49	#N/A	30S ribosomal protein S13 OS=Synechococcus sp. (strain WH8102) GN=rpsM PE=3 SV=1 - [RS13_SYNPX]	0.4793	1	13.6	11.3
Q7U3Z4	2.48	#N/A	Adenylyl-sulfate kinase OS=Synechococcus sp. (strain WH8102) GN=cysC PE=3 SV=1 - [Q7U3Z4_SYNPX]	0.2383	1	23	5.48
Q7U4I8	2.46	#N/A	50S ribosomal protein L5 OS=Synechococcus sp. (strain WH8102) GN=rplE PE=3 SV=1 - [RL5_SYNPX]	0.352	1	19.9	10.1
Q7U618	2.45	#N/A	Dihydroorotase OS=Synechococcus sp. (strain WH8102) GN=pyrC PE=3 SV=1 - [PYRC_SYNPX]	0.1166	1	38	5.85
Q7UA14	2.38	#N/A	Putative uncharacterized protein OS=Synechococcus sp. (strain WH8102) GN=SYNW0087 PE=4 SV=1 - [Q7UA14_SYNPX]	0.1456	1	35.5	9.13
Q7U9M3	2.24	#N/A	Putative uncharacterized protein OS=Synechococcus sp. (strain WH8102) GN=SYNW0231 PE=4 SV=1 - [Q7U9M3_SYNPX]	0.5043	1	12	4.97
Q7U9J7	2.23	#N/A	Serine hydroxymethyltransferase OS=Synechococcus sp. (strain WH8102) GN=glyA PE=3 SV=1 - [GLYA_SYNPX]	0.31	1	45.7	6.38
Q7U972	2.21	#N/A	Putative uncharacterized protein OS=Synechococcus sp. (strain WH8102) GN=SYNW0386 PE=4 SV=1 - [Q7U972_SYNPX]	0.5373	1	15.4	4.81
Q7U893	2.14	#N/A	Uncharacterized protein OS=Synechococcus sp. (strain WH8102) GN=SYNW0729 PE=4 SV=1 - [Q7U893_SYNPX]	0.0805	1	58.8	6.09
Q7U8E9	2.12	#N/A	Putative dihydrolipoamide acetyltransferase component (E2) of pyruvate dehydrogenase complex OS=Synechococcus sp. (strain WH8102) GN=SYNW0671 PE=3 SV=1 - [Q7U8E9_SYNPX]	0.195	1	45.1	5.96
Q7U447	2.1	#N/A	Possible porin OS=Synechococcus sp. (strain WH8102) GN=som PE=4 SV=1 - [Q7U447_SYNPX]	0.0873	1	51.1	4.39
Q7U8G9	2.09	#N/A	Glucose-1-phosphate thymidylyltransferase OS=Synechococcus sp. (strain WH8102) GN=rmlA. rfbA PE=3 SV=1 - [Q7U8G9_SYNPX]	0.2204	1	34.2	5.52
Q7U8H2	2.08	#N/A	dTDP-glucose 4,6-dehydratase OS=Synechococcus sp. (strain WH8102) GN=rfbB PE=3 SV=1 - [Q7U8H2_SYNPX]	0.3437	1	39.1	6.58
Q7U657	2.02	#N/A	Putative oligopeptidase A OS=Synechococcus sp. (strain WH8102) GN=opdA PE=3 SV=1 - [Q7U657_SYNPX]	0.2739	1	78	5.19
Q7U770	1.94	2.89	D-fructose 1,6-bisphosphatase class 2/sedoheptulose 1,7-bisphosphatase OS=Synechococcus sp. (strain WH8102) GN=SYNW1116 PE=3 SV=1 - [FBSB_SYNPX]	0.2635	1	35.2	5.06
Q7U8W4	1.91	#N/A	ATP synthase gamma chain OS=Synechococcus sp. (strain WH8102) GN=atpG PE=3 SV=1 - [ATPG_SYNPX]	0.3513	1	34.8	6.89
Q7U607	1.9	#N/A	Putative uncharacterized protein OS=Synechococcus sp. (strain WH8102) GN=SYNW1534 PE=4 SV=1 - [Q7U607_SYNPX]	0.3786	1	47.4	7.31
Q7U7I2	1.85	#N/A	Glycogen synthase OS=Synechococcus sp. (strain WH8102) GN=glgA PE=3 SV=1 - [GLGA_SYNPX]	0.2281	1	57.4	5.41
Q7U3W8	1.83	#N/A	Glutathione synthetase OS=Synechococcus sp. (strain WH8102) GN=gshB PE=3 SV=1 - [GSHB_SYNPX]	0.3094	1	33.4	5.05
Q7U9Y9	1.83	#N/A	Alkyl sulfatase family protein OS=Synechococcus sp. (strain WH8102) GN=SYNW0113 PE=4 SV=1 - [Q7U9Y9_SYNPX]	0.1994	1	77.4	6.11
Q7U925	1.8	#N/A	Putative uncharacterized protein OS=Synechococcus sp. (strain WH8102) GN=SYNW0434 PE=4 SV=1 - [Q7U925_SYNPX]	0.3106	1	42.5	5.91
Q7U5Q8	1.79	#N/A	Putative uncharacterized protein OS=Synechococcus sp. (strain WH8102) GN=SYNW1642 PE=4 SV=1 - [Q7U5Q8_SYNPX]	0.3309	1	15.2	5.12
Q7U4H6	1.79	#N/A	50S ribosomal protein L17 OS=Synechococcus sp. (strain WH8102) GN=rplQ PE=3 SV=1 - [RL17_SYNPX]	0.3793	1	13.3	10.87
Q7U651	1.78	#N/A	Putative uncharacterized protein OS=Synechococcus sp. (strain WH8102) GN=SYNW1489 PE=4 SV=1 - [Q7U651_SYNPX]	0.2349	1	15.9	6.67
Q7U3G7	1.78	#N/A	Putative uncharacterized protein OS=Synechococcus sp. (strain WH8102) GN=SYNW2465 PE=4 SV=1 - [Q7U3G7_SYNPX]	0.0774	1	17.3	6.19
Q7U417	1.77	#N/A	NAD(P)H-quinone oxidoreductase subunit M OS=Synechococcus sp. (strain WH8102) GN=ndhM PE=3 SV=1 - [NDHM_SYNPX]	0.3391	1	12.9	4.7
Q7U6U6	1.75	#N/A	Cobalamin biosynthetic protein CobN OS=Synechococcus sp. (strain WH8102) GN=CobN PE=4 SV=1 - [Q7U6U6_SYNPX]	0.1514	1	137	5.54
Q7U466	1.74	#N/A	Putative glutathione S-transferase OS=Synechococcus sp. (strain WH8102) GN=SYNW2205 PE=3 SV=1 - [Q7U466_SYNPX]	0.3071	1	25.9	5
Q7U9M9	1.71	#N/A	Enoyl-[acyl-carrier-protein] reductase [NADH] OS=Synechococcus sp. (strain WH8102) GN=fabI PE=3 SV=1 - [Q7U9M9_SYNPX]	0.1731	1	27.4	5.47
Q7U5V5	1.71	#N/A	Ornithine carbamoyltransferase OS=Synechococcus sp. (strain WH8102) GN=argF PE=3 SV=1 - [OTC_SYNPX]	0.1321	1	33.8	4.88
Q7U9C2	1.68	#N/A	Acetyl-CoA carboxylase, biotin carboxylase subunit OS=Synechococcus sp. (strain WH8102) GN=accC PE=4 SV=1 - [Q7U9C2_SYNPX]	0.1674	1	48.3	6.1
Q7U8E5	1.68	#N/A	Putative cystathionine gamma-synthase OS=Synechococcus sp. (strain WH8102) GN=metB PE=3 SV=1 - [Q7U8E5_SYNPX]	0.2211	1	41	6.1
Q7U997	1.68	#N/A	Putative uncharacterized protein OS=Synechococcus sp. (strain WH8102) GN=SYNW0361 PE=4 SV=1 - [Q7U997_SYNPX]	0.4167	1	14.9	7.96
Q7U7S1	1.68	1.86	Pyridoxine 5'-phosphate synthase OS=Synechococcus sp. (strain WH8102) GN=pdxJ PE=3 SV=1 - [PDXJ_SYNPX]	0.2289	1	27.1	5.58
Q7U9L3	1.66	#N/A	Putative phosphorylase kinase OS=Synechococcus sp. (strain WH8102) GN=SYNW0241 PE=4 SV=1 - [Q7U9L3_SYNPX]	0.2366	1	118.6	5.81
Q7U5S1	1.66	#N/A	Putative nickel-containing superoxide dismutase (NISOD) OS=Synechococcus sp. (strain WH8102) GN=SYNW1626 PE=4 SV=1 - [Q7U5S1_SYNPX]	0.1338	1	17	7.33
Q7U3A6	1.66	#N/A	Threonine synthase OS=Synechococcus sp. (strain WH8102) GN=thrC PE=3 SV=1 - [Q7U3A6_SYNPX]	0.1957	1	39	6.6
Q7U3X8	1.66	#N/A	NAD(P)H-quinone oxidoreductase subunit H OS=Synechococcus sp. (strain WH8102) GN=ndhH PE=3 SV=1 - [NDHH_SYNPX]	0.3934	1	45	6.06
Q7U8J6	1.66	#N/A	Putative uncharacterized protein OS=Synechococcus sp. (strain WH8102) GN=SYNW0621 PE=4 SV=1 - [Q7U8J6_SYNPX]	0.1524	1	29.3	4.65
Q7UA66	1.65	#N/A	Biotin carboxyl carrier protein (BCCP) subunit of acetyl-CoA carboxylase OS=Synechococcus sp. (strain WH8102) GN=accB PE=4 SV=1 - [Q7UA66_SYNPX]	0.2357	1	16.9	4.48
Q7U9D2	1.65	5.27	Putative uncharacterized protein OS=Synechococcus sp. (strain WH8102) GN=SYNW0326 PE=4 SV=1 - [Q7U9D2_SYNPX]	0.2426	1	18.2	8.46
Q7U9P8	1.64	#N/A	Ycf48-like protein OS=Synechococcus sp. (strain WH8102) GN=SYNW0205 PE=3 SV=1 - [YC48L_SYNPX]	0.1141	1	36.4	4.67
Q7U9M8	1.63	#N/A	Imidazoleglycerol-phosphate dehydratase OS=Synechococcus sp. (strain WH8102) GN=hisB PE=3 SV=1 - [HIS7_SYNPX]	0.2277	1	21.7	6.33
Q7U7L1	1.62	#N/A	ABC transporter, ATP binding domain, possibly Mn transport OS=Synechococcus sp. (strain WH8102) GN=SYNW0970 PE=3 SV=1 - [Q7U7L1_SYNPX]	0.2	1	24.8	7.5
Q7U946	1.61	#N/A	Putative uncharacterized protein OS=Synechococcus sp. (strain WH8102) GN=SYNW0413 PE=4 SV=1 - [Q7U946_SYNPX]	0.3353	1	19.7	5.53
Q7TTY1	0	#N/A	Argininosuccinate lyase OS=Synechococcus sp. (strain WH8102) GN=argH PE=3 SV=1 - [ARLY_SYNPX]	0.4183	1	52.3	5.38
Q7U7I0	0	9.14	Bifunctional protein GlmU OS=Synechococcus sp. (strain WH8102) GN=glmU PE=3 SV=1 - [GLMU_SYNPX]	0.2556	1	47.5	5.59
Q7U5G0	0	#N/A	Ferrochelatase OS=Synechococcus sp. (strain WH8102) GN=hemH PE=3 SV=1 - [HEMH_SYNPX]	0.2379	1	43.8	5.14
Q7UA61	0	#N/A	Possible helicase OS=Synechococcus sp. (strain WH8102) GN=SYNW0039 PE=4 SV=1 - [Q7UA61_SYNPX]	0.2653	1	60.2	9.88
Q7U3K0	0	#N/A	Possible p-aminobenzoate synthetase OS=Synechococcus sp. (strain WH8102) GN=SYNW2432 PE=4 SV=1 - [Q7U3K0_SYNPX]	0.2243	1	47.2	5.44
Q7U9V8	0	#N/A	Glutamine--fructose-6-phosphate aminotransferase [isomerizing] OS=Synechococcus sp. (strain WH8102) GN=glmS PE=3 SV=1 - [Q7U9V8_SYNPX]	0.1669	1	67.5	5.87
Q7U5V4	0	0	ATP-dependent zinc metalloprotease FtsH OS=Synechococcus sp. (strain WH8102) GN=ftsH3 PE=3 SV=1 - [Q7U5V4_SYNPX]	0.2756	1	67.4	5.31
